# Supplementary material for: Common infections and neuroimaging markers of dementia in three UK cohort studies
Source: Alzheimers Dement. 2024 Jan 22;20(3):2128–42. doi: 10.1002/alz.13613 (PMC10984486; doi:10.1002/alz.13613)
Supplement: Supplementary file 4 — Supporting Information [file ALZ-20-2128-s002.xlsx]

## Sheet: README
README
This workbook contains per cohort and meta-analysed results for each of the analyses listed below.
Main - main analyses
Exclusions - analyses excluding individuals with a diagnosis of dementia or stroke, or with known conditions affecting immune function
Age - analyses run in individuals aged 60 and over only	Note, insufficient df in UKB for model 3 and Hp.
Alternate - analyses run using alternate serostatus definitions, or alternate recommended antigens for a particular pathogen
Abbreviations
HSV	Herpes simplex virus
VZV	Varicella zoster virus
EBV	Epstein Barr virus
CMV	Cytomegalovirus
HHV	Human herpesvirus
KSHV	Kaposi's sarcoma-associated herpesvirus
MCV	Merkel Cell virus
Ct	C.trachomatis
Tg	T.gondii
Hp	H.pylori
HPV	Human papillomavirus
PBI	Pathogen burden index
NSHD	National Survey of Health and Development
SABRE	Southall and Brent Revisited
UKB	UK Biobank

## Sheet: Serostatus-Main
pathogen	analysis	outcome	model	beta	std.error	p.value	ci_lower	ci_upper	study
HPV16	Serostatus/PBI (main)	Brain volume	Model 1	7.53058	7.0297	0.28466	-6.24763	21.3088	NSHD
HPV18	Serostatus/PBI (main)	Brain volume	Model 1	8.9343	6.69582	0.182812	-4.18952	22.0581	NSHD
HSV1	Serostatus/PBI (main)	Brain volume	Model 1	5.41407	2.56705	0.0355193	0.382657	10.4455	NSHD
HSV2	Serostatus/PBI (main)	Brain volume	Model 1	15.635	4.80003	0.00121443	6.22697	25.0431	NSHD
VZV	Serostatus/PBI (main)	Brain volume	Model 1	2.55537	2.9587	0.388247	-3.24368	8.35441	NSHD
EBV	Serostatus/PBI (main)	Brain volume	Model 1	2.10339	5.45335	0.699906	-8.58518	12.792	NSHD
CMV	Serostatus/PBI (main)	Brain volume	Model 1	3.93427	2.42598	0.105599	-0.820654	8.68919	NSHD
HHV6A	Serostatus/PBI (main)	Brain volume	Model 1	-4.96942	2.44234	0.0424976	-9.75641	-0.182428	NSHD
HHV6B	Serostatus/PBI (main)	Brain volume	Model 1	0.918758	2.41613	0.703941	-3.81686	5.65437	NSHD
HHV7	Serostatus/PBI (main)	Brain volume	Model 1	-0.955314	2.75238	0.728697	-6.34997	4.43935	NSHD
KSHV	Serostatus/PBI (main)	Brain volume	Model 1	12.7313	20.7749	0.540318	-27.9874	53.4501	NSHD
Ct	Serostatus/PBI (main)	Brain volume	Model 1	2.04538	3.61945	0.572297	-5.04875	9.13951	NSHD
Tg	Serostatus/PBI (main)	Brain volume	Model 1	6.95935	2.84056	0.0146854	1.39186	12.5269	NSHD
Hp	Serostatus/PBI (main)	Brain volume	Model 1	1.98729	3.34391	0.552624	-4.56677	8.54135	NSHD
BK	Serostatus/PBI (main)	Brain volume	Model 1	0.747896	4.41653	0.865609	-7.90851	9.4043	NSHD
JC	Serostatus/PBI (main)	Brain volume	Model 1	-1.42484	2.42401	0.556976	-6.1759	3.32622	NSHD
MCV	Serostatus/PBI (main)	Brain volume	Model 1	-2.30971	2.57567	0.370361	-7.35803	2.7386	NSHD
HPV16	Serostatus/PBI (main)	Brain volume	Model 2	11.8021	6.73002	0.0802105	-1.3887	24.993	NSHD
HPV18	Serostatus/PBI (main)	Brain volume	Model 2	5.34929	6.43962	0.406619	-7.27238	17.971	NSHD
HSV1	Serostatus/PBI (main)	Brain volume	Model 2	5.50905	2.4484	0.0249558	0.710191	10.3079	NSHD
HSV2	Serostatus/PBI (main)	Brain volume	Model 2	13.1854	4.64891	0.00478325	4.07349	22.2972	NSHD
VZV	Serostatus/PBI (main)	Brain volume	Model 2	3.89245	2.82968	0.169676	-1.65372	9.43863	NSHD
EBV	Serostatus/PBI (main)	Brain volume	Model 2	-1.80224	5.23779	0.730953	-12.0683	8.46383	NSHD
CMV	Serostatus/PBI (main)	Brain volume	Model 2	3.37131	2.32518	0.14782	-1.18604	7.92867	NSHD
HHV6A	Serostatus/PBI (main)	Brain volume	Model 2	-4.98885	2.33679	0.0333392	-9.56896	-0.408744	NSHD
HHV6B	Serostatus/PBI (main)	Brain volume	Model 2	0.0921967	2.31701	0.968278	-4.44914	4.63353	NSHD
HHV7	Serostatus/PBI (main)	Brain volume	Model 2	-3.30484	2.65281	0.213527	-8.50434	1.89466	NSHD
KSHV	Serostatus/PBI (main)	Brain volume	Model 2	6.29316	19.9404	0.752462	-32.7899	45.3762	NSHD
Ct	Serostatus/PBI (main)	Brain volume	Model 2	1.49175	3.47083	0.667561	-5.31107	8.29458	NSHD
Tg	Serostatus/PBI (main)	Brain volume	Model 2	6.0634	2.72104	0.0263805	0.730159	11.3966	NSHD
Hp	Serostatus/PBI (main)	Brain volume	Model 2	2.37847	3.20627	0.458607	-3.90582	8.66275	NSHD
BK	Serostatus/PBI (main)	Brain volume	Model 2	0.205291	4.24388	0.961441	-8.11272	8.5233	NSHD
JC	Serostatus/PBI (main)	Brain volume	Model 2	-1.50855	2.32383	0.516582	-6.06326	3.04615	NSHD
MCV	Serostatus/PBI (main)	Brain volume	Model 2	-1.56052	2.47836	0.529258	-6.41811	3.29707	NSHD
HPV16	Serostatus/PBI (main)	Brain volume	Model 3	12.3673	6.57629	0.0607297	-0.522222	25.2568	NSHD
HPV18	Serostatus/PBI (main)	Brain volume	Model 3	4.37037	6.34313	0.491214	-8.06217	16.8029	NSHD
HSV1	Serostatus/PBI (main)	Brain volume	Model 3	6.11211	2.42772	0.0121913	1.35378	10.8704	NSHD
HSV2	Serostatus/PBI (main)	Brain volume	Model 3	12.1994	4.58581	0.00811179	3.21124	21.1876	NSHD
VZV	Serostatus/PBI (main)	Brain volume	Model 3	3.63987	2.77246	0.189955	-1.79415	9.07388	NSHD
EBV	Serostatus/PBI (main)	Brain volume	Model 3	-0.912976	5.19879	0.860684	-11.1026	9.27665	NSHD
CMV	Serostatus/PBI (main)	Brain volume	Model 3	2.59934	2.31945	0.263079	-1.94678	7.14546	NSHD
HHV6A	Serostatus/PBI (main)	Brain volume	Model 3	-4.75831	2.29546	0.0387979	-9.25741	-0.259213	NSHD
HHV6B	Serostatus/PBI (main)	Brain volume	Model 3	-0.612716	2.30262	0.790298	-5.12585	3.90042	NSHD
HHV7	Serostatus/PBI (main)	Brain volume	Model 3	-3.6317	2.63471	0.168824	-8.79574	1.53234	NSHD
KSHV	Serostatus/PBI (main)	Brain volume	Model 3	-2.86077	19.4719	0.883268	-41.0256	35.3041	NSHD
Ct	Serostatus/PBI (main)	Brain volume	Model 3	1.4697	3.41037	0.666729	-5.21463	8.15403	NSHD
Tg	Serostatus/PBI (main)	Brain volume	Model 3	5.64452	2.69249	0.0366539	0.367239	10.9218	NSHD
Hp	Serostatus/PBI (main)	Brain volume	Model 3	2.73684	3.19049	0.391492	-3.51652	8.99021	NSHD
BK	Serostatus/PBI (main)	Brain volume	Model 3	1.4265	4.20928	0.734861	-6.82369	9.67669	NSHD
JC	Serostatus/PBI (main)	Brain volume	Model 3	-1.69007	2.26603	0.456195	-6.13149	2.75135	NSHD
MCV	Serostatus/PBI (main)	Brain volume	Model 3	-0.974873	2.42779	0.688224	-5.73333	3.78359	NSHD
HPV16	Serostatus/PBI (main)	Hippocampal volume	Model 1	0.0228727	0.146083	0.875655	-0.26345	0.309196	NSHD
HPV18	Serostatus/PBI (main)	Hippocampal volume	Model 1	0.0646698	0.139216	0.642505	-0.208194	0.337533	NSHD
HSV1	Serostatus/PBI (main)	Hippocampal volume	Model 1	-0.00029956	0.0535508	0.995539	-0.105259	0.10466	NSHD
HSV2	Serostatus/PBI (main)	Hippocampal volume	Model 1	0.0851856	0.100756	0.398326	-0.112297	0.282668	NSHD
VZV	Serostatus/PBI (main)	Hippocampal volume	Model 1	-0.0320339	0.0614379	0.602356	-0.152452	0.0883844	NSHD
EBV	Serostatus/PBI (main)	Hippocampal volume	Model 1	0.0575243	0.113163	0.611484	-0.164276	0.279324	NSHD
CMV	Serostatus/PBI (main)	Hippocampal volume	Model 1	0.0211046	0.0504917	0.67617	-0.0778592	0.120068	NSHD
HHV6A	Serostatus/PBI (main)	Hippocampal volume	Model 1	-0.0353234	0.0509027	0.488097	-0.135093	0.064446	NSHD
HHV6B	Serostatus/PBI (main)	Hippocampal volume	Model 1	-0.0416802	0.0501119	0.406019	-0.1399	0.0565392	NSHD
HHV7	Serostatus/PBI (main)	Hippocampal volume	Model 1	-0.0590947	0.0570591	0.300938	-0.170931	0.0527411	NSHD
KSHV	Serostatus/PBI (main)	Hippocampal volume	Model 1	-0.214937	0.43122	0.618431	-1.06013	0.630255	NSHD
Ct	Serostatus/PBI (main)	Hippocampal volume	Model 1	-0.0700345	0.0750693	0.351381	-0.21717	0.0771013	NSHD
Tg	Serostatus/PBI (main)	Hippocampal volume	Model 1	-0.0428973	0.0593263	0.47003	-0.159177	0.0733823	NSHD
Hp	Serostatus/PBI (main)	Hippocampal volume	Model 1	0.124291	0.069168	0.0730484	-0.0112778	0.259861	NSHD
BK	Serostatus/PBI (main)	Hippocampal volume	Model 1	0.217857	0.0910587	0.0171647	0.0393823	0.396333	NSHD
JC	Serostatus/PBI (main)	Hippocampal volume	Model 1	0.00492541	0.050327	0.922083	-0.0937156	0.103566	NSHD
MCV	Serostatus/PBI (main)	Hippocampal volume	Model 1	0.0196629	0.0534964	0.713386	-0.0851901	0.124516	NSHD
HPV16	Serostatus/PBI (main)	Hippocampal volume	Model 2	0.00728754	0.145476	0.960071	-0.277846	0.292421	NSHD
HPV18	Serostatus/PBI (main)	Hippocampal volume	Model 2	0.0723149	0.138769	0.602557	-0.199672	0.344302	NSHD
HSV1	Serostatus/PBI (main)	Hippocampal volume	Model 2	-0.00097684	0.053047	0.985317	-0.104949	0.102995	NSHD
HSV2	Serostatus/PBI (main)	Hippocampal volume	Model 2	0.123764	0.100893	0.220618	-0.0739856	0.321514	NSHD
VZV	Serostatus/PBI (main)	Hippocampal volume	Model 2	-0.0322526	0.0610626	0.597643	-0.151935	0.0874301	NSHD
EBV	Serostatus/PBI (main)	Hippocampal volume	Model 2	0.0626095	0.11279	0.57912	-0.158459	0.283678	NSHD
CMV	Serostatus/PBI (main)	Hippocampal volume	Model 2	0.014174	0.0501999	0.777812	-0.0842177	0.112566	NSHD
HHV6A	Serostatus/PBI (main)	Hippocampal volume	Model 2	-0.0226905	0.0505874	0.653992	-0.121842	0.0764608	NSHD
HHV6B	Serostatus/PBI (main)	Hippocampal volume	Model 2	-0.0499226	0.0498469	0.317146	-0.147623	0.0477774	NSHD
HHV7	Serostatus/PBI (main)	Hippocampal volume	Model 2	-0.0482865	0.057194	0.399	-0.160387	0.0638137	NSHD
KSHV	Serostatus/PBI (main)	Hippocampal volume	Model 2	-0.0776626	0.429523	0.856602	-0.919528	0.764202	NSHD
Ct	Serostatus/PBI (main)	Hippocampal volume	Model 2	-0.0472291	0.0747384	0.527775	-0.193716	0.0992581	NSHD
Tg	Serostatus/PBI (main)	Hippocampal volume	Model 2	-0.0319932	0.0589271	0.587464	-0.14749	0.083504	NSHD
Hp	Serostatus/PBI (main)	Hippocampal volume	Model 2	0.128234	0.0688241	0.063121	-0.00666082	0.26313	NSHD
BK	Serostatus/PBI (main)	Hippocampal volume	Model 2	0.2023	0.0908822	0.0265406	0.0241711	0.380429	NSHD
JC	Serostatus/PBI (main)	Hippocampal volume	Model 2	-0.0102108	0.0500745	0.83852	-0.108357	0.0879353	NSHD
MCV	Serostatus/PBI (main)	Hippocampal volume	Model 2	0.0289084	0.0533872	0.588457	-0.0757305	0.133547	NSHD
HPV16	Serostatus/PBI (main)	Hippocampal volume	Model 3	0.0462187	0.146913	0.753224	-0.241731	0.334168	NSHD
HPV18	Serostatus/PBI (main)	Hippocampal volume	Model 3	0.106298	0.141124	0.451742	-0.170304	0.382901	NSHD
HSV1	Serostatus/PBI (main)	Hippocampal volume	Model 3	-0.00585767	0.0544134	0.914324	-0.112508	0.100793	NSHD
HSV2	Serostatus/PBI (main)	Hippocampal volume	Model 3	0.121415	0.102688	0.237735	-0.0798521	0.322683	NSHD
VZV	Serostatus/PBI (main)	Hippocampal volume	Model 3	-0.0282143	0.0617943	0.648209	-0.149331	0.0929025	NSHD
EBV	Serostatus/PBI (main)	Hippocampal volume	Model 3	0.0796511	0.115592	0.491164	-0.146909	0.306211	NSHD
CMV	Serostatus/PBI (main)	Hippocampal volume	Model 3	0.0141952	0.0516469	0.783567	-0.0870326	0.115423	NSHD
HHV6A	Serostatus/PBI (main)	Hippocampal volume	Model 3	-0.019787	0.0513119	0.699975	-0.120358	0.0807844	NSHD
HHV6B	Serostatus/PBI (main)	Hippocampal volume	Model 3	-0.0475284	0.0511555	0.353381	-0.147793	0.0527364	NSHD
HHV7	Serostatus/PBI (main)	Hippocampal volume	Model 3	-0.0373193	0.0587046	0.525314	-0.15238	0.0777417	NSHD
KSHV	Serostatus/PBI (main)	Hippocampal volume	Model 3	-0.0995874	0.4332	0.818292	-0.948659	0.749484	NSHD
Ct	Serostatus/PBI (main)	Hippocampal volume	Model 3	-0.0557825	0.0758317	0.462385	-0.204413	0.0928475	NSHD
Tg	Serostatus/PBI (main)	Hippocampal volume	Model 3	-0.0622258	0.0601441	0.301454	-0.180108	0.0556567	NSHD
Hp	Serostatus/PBI (main)	Hippocampal volume	Model 3	0.102457	0.0708557	0.148933	-0.0364196	0.241335	NSHD
BK	Serostatus/PBI (main)	Hippocampal volume	Model 3	0.226371	0.0929885	0.0153386	0.0441134	0.408628	NSHD
JC	Serostatus/PBI (main)	Hippocampal volume	Model 3	-0.00411491	0.0504304	0.935007	-0.102958	0.0947286	NSHD
MCV	Serostatus/PBI (main)	Hippocampal volume	Model 3	0.0292489	0.0540135	0.588448	-0.0766177	0.135115	NSHD
HPV16	Serostatus/PBI (main)	WMHV	Model 1	0.00277676	0.29733	0.992553	-0.57999	0.585543	NSHD
HPV18	Serostatus/PBI (main)	WMHV	Model 1	-0.0686452	0.268164	0.798092	-0.594247	0.456957	NSHD
HSV1	Serostatus/PBI (main)	WMHV	Model 1	0.0269182	0.105192	0.798159	-0.179258	0.233095	NSHD
HSV2	Serostatus/PBI (main)	WMHV	Model 1	0.128054	0.201851	0.52617	-0.267574	0.523683	NSHD
VZV	Serostatus/PBI (main)	WMHV	Model 1	0.0603285	0.120372	0.616508	-0.175601	0.296258	NSHD
EBV	Serostatus/PBI (main)	WMHV	Model 1	-0.0737713	0.21812	0.735373	-0.501287	0.353744	NSHD
CMV	Serostatus/PBI (main)	WMHV	Model 1	0.143979	0.098389	0.144127	-0.0488636	0.336821	NSHD
HHV6A	Serostatus/PBI (main)	WMHV	Model 1	0.173265	0.0993348	0.0818579	-0.0214316	0.367961	NSHD
HHV6B	Serostatus/PBI (main)	WMHV	Model 1	-0.0348978	0.0978919	0.721653	-0.226766	0.15697	NSHD
HHV7	Serostatus/PBI (main)	WMHV	Model 1	0.0280383	0.111784	0.802072	-0.191058	0.247134	NSHD
KSHV	Serostatus/PBI (main)	WMHV	Model 1	-0.246111	0.830082	0.767005	-1.87307	1.38085	NSHD
Ct	Serostatus/PBI (main)	WMHV	Model 1	-0.124993	0.148421	0.40019	-0.415898	0.165912	NSHD
Tg	Serostatus/PBI (main)	WMHV	Model 1	-0.094029	0.11604	0.418224	-0.321467	0.133409	NSHD
Hp	Serostatus/PBI (main)	WMHV	Model 1	0.0986994	0.134336	0.462927	-0.1646	0.361999	NSHD
BK	Serostatus/PBI (main)	WMHV	Model 1	-0.0825373	0.178357	0.643776	-0.432117	0.267042	NSHD
JC	Serostatus/PBI (main)	WMHV	Model 1	-0.161316	0.0983566	0.101741	-0.354095	0.0314631	NSHD
MCV	Serostatus/PBI (main)	WMHV	Model 1	-0.0704939	0.105128	0.502879	-0.276545	0.135557	NSHD
HPV16	Serostatus/PBI (main)	WMHV	Model 2	0.0402768	0.294627	0.891331	-0.537192	0.617745	NSHD
HPV18	Serostatus/PBI (main)	WMHV	Model 2	-0.0917307	0.266201	0.730577	-0.613484	0.430023	NSHD
HSV1	Serostatus/PBI (main)	WMHV	Model 2	0.0259149	0.103795	0.802964	-0.177523	0.229353	NSHD
HSV2	Serostatus/PBI (main)	WMHV	Model 2	0.05994	0.201135	0.765847	-0.334285	0.454165	NSHD
VZV	Serostatus/PBI (main)	WMHV	Model 2	0.0642158	0.119011	0.589781	-0.169046	0.297478	NSHD
EBV	Serostatus/PBI (main)	WMHV	Model 2	-0.0976461	0.216464	0.652158	-0.521915	0.326623	NSHD
CMV	Serostatus/PBI (main)	WMHV	Model 2	0.158519	0.0972428	0.10384	-0.0320772	0.349114	NSHD
HHV6A	Serostatus/PBI (main)	WMHV	Model 2	0.149222	0.098347	0.129961	-0.0435386	0.341982	NSHD
HHV6B	Serostatus/PBI (main)	WMHV	Model 2	-0.0233516	0.0971454	0.810158	-0.213757	0.167054	NSHD
HHV7	Serostatus/PBI (main)	WMHV	Model 2	-0.00803345	0.111623	0.942661	-0.226814	0.210747	NSHD
KSHV	Serostatus/PBI (main)	WMHV	Model 2	-0.567639	0.823023	0.490772	-2.18076	1.04549	NSHD
Ct	Serostatus/PBI (main)	WMHV	Model 2	-0.176819	0.14695	0.229569	-0.464842	0.111204	NSHD
Tg	Serostatus/PBI (main)	WMHV	Model 2	-0.126762	0.114746	0.269925	-0.351664	0.098139	NSHD
Hp	Serostatus/PBI (main)	WMHV	Model 2	0.0924676	0.133155	0.487803	-0.168517	0.353452	NSHD
BK	Serostatus/PBI (main)	WMHV	Model 2	-0.0540715	0.177226	0.760444	-0.401434	0.293291	NSHD
JC	Serostatus/PBI (main)	WMHV	Model 2	-0.130492	0.0975744	0.181847	-0.321737	0.0607542	NSHD
MCV	Serostatus/PBI (main)	WMHV	Model 2	-0.0911351	0.104476	0.383549	-0.295907	0.113637	NSHD
HPV16	Serostatus/PBI (main)	WMHV	Model 3	0.089593	0.295739	0.762088	-0.490056	0.669242	NSHD
HPV18	Serostatus/PBI (main)	WMHV	Model 3	-0.00514458	0.269863	0.9848	-0.534077	0.523788	NSHD
HSV1	Serostatus/PBI (main)	WMHV	Model 3	0.0331834	0.106279	0.75503	-0.175124	0.241491	NSHD
HSV2	Serostatus/PBI (main)	WMHV	Model 3	0.0489944	0.203451	0.809821	-0.34977	0.447759	NSHD
VZV	Serostatus/PBI (main)	WMHV	Model 3	0.055379	0.120043	0.644814	-0.179905	0.290663	NSHD
EBV	Serostatus/PBI (main)	WMHV	Model 3	-0.154866	0.221208	0.484277	-0.588433	0.278701	NSHD
CMV	Serostatus/PBI (main)	WMHV	Model 3	0.156875	0.0998095	0.1168	-0.0387512	0.352502	NSHD
HHV6A	Serostatus/PBI (main)	WMHV	Model 3	0.129277	0.0993014	0.193711	-0.0653535	0.323908	NSHD
HHV6B	Serostatus/PBI (main)	WMHV	Model 3	-0.00424291	0.0998686	0.966133	-0.199985	0.1915	NSHD
HHV7	Serostatus/PBI (main)	WMHV	Model 3	0.0559217	0.114675	0.626061	-0.168841	0.280684	NSHD
KSHV	Serostatus/PBI (main)	WMHV	Model 3	-0.605301	0.827242	0.464775	-2.2267	1.01609	NSHD
Ct	Serostatus/PBI (main)	WMHV	Model 3	-0.184228	0.148459	0.215358	-0.475208	0.106752	NSHD
Tg	Serostatus/PBI (main)	WMHV	Model 3	-0.142304	0.116631	0.223136	-0.3709	0.0862917	NSHD
Hp	Serostatus/PBI (main)	WMHV	Model 3	0.0742469	0.136813	0.587647	-0.193907	0.3424	NSHD
BK	Serostatus/PBI (main)	WMHV	Model 3	0.039417	0.181271	0.82797	-0.315875	0.394709	NSHD
JC	Serostatus/PBI (main)	WMHV	Model 3	-0.143457	0.097943	0.14379	-0.335425	0.0485116	NSHD
MCV	Serostatus/PBI (main)	WMHV	Model 3	-0.0565625	0.105297	0.591448	-0.262944	0.149819	NSHD
PBI	Serostatus/PBI (main)	Brain volume	Model 1	16.7926	10.2112	0.100803	-3.22141	36.8065	NSHD
Neurotropic PBI	Serostatus/PBI (main)	Brain volume	Model 1	13.2546	7.85768	0.0923634	-2.14643	28.6557	NSHD
PBI	Serostatus/PBI (main)	Brain volume	Model 2	12.6401	9.78109	0.196957	-6.53086	31.811	NSHD
Neurotropic PBI	Serostatus/PBI (main)	Brain volume	Model 2	9.02905	7.54814	0.232287	-5.7653	23.8234	NSHD
PBI	Serostatus/PBI (main)	Brain volume	Model 3	11.807	9.57463	0.218217	-6.95924	30.5733	NSHD
Neurotropic PBI	Serostatus/PBI (main)	Brain volume	Model 3	7.31792	7.3996	0.32326	-7.1853	21.8211	NSHD
PBI	Serostatus/PBI (main)	Hippocampal volume	Model 1	0.00921212	0.212586	0.965456	-0.407457	0.425881	NSHD
Neurotropic PBI	Serostatus/PBI (main)	Hippocampal volume	Model 1	-0.114679	0.163522	0.483494	-0.435181	0.205824	NSHD
PBI	Serostatus/PBI (main)	Hippocampal volume	Model 2	0.0345263	0.211077	0.870146	-0.379184	0.448237	NSHD
Neurotropic PBI	Serostatus/PBI (main)	Hippocampal volume	Model 2	-0.105304	0.162769	0.518014	-0.424332	0.213725	NSHD
PBI	Serostatus/PBI (main)	Hippocampal volume	Model 3	0.0309923	0.213294	0.884543	-0.387065	0.449049	NSHD
Neurotropic PBI	Serostatus/PBI (main)	Hippocampal volume	Model 3	-0.105005	0.164662	0.524021	-0.427744	0.217733	NSHD
PBI	Serostatus/PBI (main)	WMHV	Model 1	0.0522042	0.420135	0.901173	-0.77126	0.875669	NSHD
Neurotropic PBI	Serostatus/PBI (main)	WMHV	Model 1	0.143954	0.323566	0.656625	-0.490235	0.778144	NSHD
PBI	Serostatus/PBI (main)	WMHV	Model 2	-0.0274978	0.415722	0.947295	-0.842313	0.787317	NSHD
Neurotropic PBI	Serostatus/PBI (main)	WMHV	Model 2	0.104006	0.320556	0.745759	-0.524283	0.732295	NSHD
PBI	Serostatus/PBI (main)	WMHV	Model 3	0.0443021	0.418646	0.915776	-0.776244	0.864848	NSHD
Neurotropic PBI	Serostatus/PBI (main)	WMHV	Model 3	0.108303	0.322833	0.737441	-0.52445	0.741057	NSHD
HPV16	Serostatus/PBI (main)	Brain volume	Model 1	0.680449	3.02186	0.82188	-5.2424	6.6033	SABRE
HPV18	Serostatus/PBI (main)	Brain volume	Model 1	2.363	3.03026	0.435655	-3.5763	8.3023	SABRE
HSV1	Serostatus/PBI (main)	Brain volume	Model 1	1.63496	1.64603	0.320768	-1.59126	4.86119	SABRE
HSV2	Serostatus/PBI (main)	Brain volume	Model 1	-1.02644	1.78327	0.564993	-4.52165	2.46877	SABRE
VZV	Serostatus/PBI (main)	Brain volume	Model 1	-0.849614	1.44695	0.557192	-3.68564	1.98641	SABRE
EBV	Serostatus/PBI (main)	Brain volume	Model 1	-2.4228	3.24718	0.455732	-8.78726	3.94166	SABRE
CMV	Serostatus/PBI (main)	Brain volume	Model 1	-1.40198	1.6845	0.405408	-4.7036	1.89964	SABRE
HHV6A	Serostatus/PBI (main)	Brain volume	Model 1	-1.64182	1.40392	0.242443	-4.39351	1.10986	SABRE
HHV6B	Serostatus/PBI (main)	Brain volume	Model 1	1.37718	1.29259	0.286883	-1.1563	3.91066	SABRE
HHV7	Serostatus/PBI (main)	Brain volume	Model 1	3.55009	1.28023	0.00563677	1.04083	6.05935	SABRE
KSHV	Serostatus/PBI (main)	Brain volume	Model 1	-4.84856	4.67537	0.299916	-14.0123	4.31516	SABRE
Ct	Serostatus/PBI (main)	Brain volume	Model 1	-1.75164	1.33238	0.188861	-4.3631	0.859823	SABRE
Tg	Serostatus/PBI (main)	Brain volume	Model 1	-1.88892	1.58685	0.234132	-4.99915	1.22131	SABRE
Hp	Serostatus/PBI (main)	Brain volume	Model 1	-1.05741	1.32581	0.425278	-3.65599	1.54117	SABRE
BK	Serostatus/PBI (main)	Brain volume	Model 1	1.67348	1.88025	0.37362	-2.01181	5.35878	SABRE
JC	Serostatus/PBI (main)	Brain volume	Model 1	-4.34946	1.31255	0.00094689	-6.92206	-1.77686	SABRE
MCV	Serostatus/PBI (main)	Brain volume	Model 1	-2.3139	1.35629	0.0882464	-4.97222	0.344425	SABRE
HPV16	Serostatus/PBI (main)	Brain volume	Model 2	0.24577	2.59183	0.924469	-4.83421	5.32575	SABRE
HPV18	Serostatus/PBI (main)	Brain volume	Model 2	3.25451	2.60419	0.211636	-1.8497	8.35873	SABRE
HSV1	Serostatus/PBI (main)	Brain volume	Model 2	0.915109	1.42016	0.519453	-1.8684	3.69861	SABRE
HSV2	Serostatus/PBI (main)	Brain volume	Model 2	-2.91195	1.72456	0.0915614	-6.29209	0.468183	SABRE
VZV	Serostatus/PBI (main)	Brain volume	Model 2	-0.56667	1.2391	0.647519	-2.99531	1.86197	SABRE
EBV	Serostatus/PBI (main)	Brain volume	Model 2	-2.35699	2.79939	0.399969	-7.84379	3.12982	SABRE
CMV	Serostatus/PBI (main)	Brain volume	Model 2	3.28949	1.58765	0.0384774	0.177701	6.40127	SABRE
HHV6A	Serostatus/PBI (main)	Brain volume	Model 2	-0.999443	1.20853	0.408401	-3.36816	1.36928	SABRE
HHV6B	Serostatus/PBI (main)	Brain volume	Model 2	0.285647	1.10463	0.795995	-1.87944	2.45073	SABRE
HHV7	Serostatus/PBI (main)	Brain volume	Model 2	1.31934	1.10412	0.232341	-0.844725	3.48341	SABRE
KSHV	Serostatus/PBI (main)	Brain volume	Model 2	-2.24778	4.06657	0.580537	-10.2183	5.7227	SABRE
Ct	Serostatus/PBI (main)	Brain volume	Model 2	-0.632302	1.28371	0.622413	-3.14838	1.88378	SABRE
Tg	Serostatus/PBI (main)	Brain volume	Model 2	-1.17288	1.36814	0.391454	-3.85443	1.50867	SABRE
Hp	Serostatus/PBI (main)	Brain volume	Model 2	0.612284	1.16931	0.600629	-1.67956	2.90413	SABRE
BK	Serostatus/PBI (main)	Brain volume	Model 2	0.779231	1.61751	0.63007	-2.39109	3.94955	SABRE
JC	Serostatus/PBI (main)	Brain volume	Model 2	-0.510587	1.15509	0.658544	-2.77457	1.7534	SABRE
MCV	Serostatus/PBI (main)	Brain volume	Model 2	-1.2368	1.16159	0.287199	-3.51352	1.03993	SABRE
HPV16	Serostatus/PBI (main)	Brain volume	Model 3	0.168096	2.57056	0.947872	-4.8702	5.20639	SABRE
HPV18	Serostatus/PBI (main)	Brain volume	Model 3	3.9042	2.5864	0.131425	-1.16515	8.97355	SABRE
HSV1	Serostatus/PBI (main)	Brain volume	Model 3	2.51266	1.43323	0.0798288	-0.296468	5.32178	SABRE
HSV2	Serostatus/PBI (main)	Brain volume	Model 3	-1.94401	1.7089	0.255515	-5.29345	1.40542	SABRE
VZV	Serostatus/PBI (main)	Brain volume	Model 3	-0.552954	1.23021	0.653166	-2.96417	1.85827	SABRE
EBV	Serostatus/PBI (main)	Brain volume	Model 3	-0.193521	2.7945	0.944801	-5.67073	5.28369	SABRE
CMV	Serostatus/PBI (main)	Brain volume	Model 3	3.48805	1.57327	0.0268007	0.404438	6.57166	SABRE
HHV6A	Serostatus/PBI (main)	Brain volume	Model 3	-0.90436	1.19603	0.449712	-3.24857	1.43985	SABRE
HHV6B	Serostatus/PBI (main)	Brain volume	Model 3	0.102337	1.09611	0.92563	-2.04605	2.25072	SABRE
HHV7	Serostatus/PBI (main)	Brain volume	Model 3	1.47874	1.09184	0.17587	-0.661262	3.61875	SABRE
KSHV	Serostatus/PBI (main)	Brain volume	Model 3	-1.65543	4.02765	0.681131	-9.54962	6.23875	SABRE
Ct	Serostatus/PBI (main)	Brain volume	Model 3	-0.104276	1.27366	0.934762	-2.60065	2.3921	SABRE
Tg	Serostatus/PBI (main)	Brain volume	Model 3	-0.724982	1.35352	0.592313	-3.37788	1.92792	SABRE
Hp	Serostatus/PBI (main)	Brain volume	Model 3	1.37704	1.16676	0.238137	-0.909804	3.66388	SABRE
BK	Serostatus/PBI (main)	Brain volume	Model 3	0.609349	1.59797	0.703026	-2.52267	3.74137	SABRE
JC	Serostatus/PBI (main)	Brain volume	Model 3	-0.426724	1.14136	0.708563	-2.66379	1.81034	SABRE
MCV	Serostatus/PBI (main)	Brain volume	Model 3	-1.24377	1.14853	0.279051	-3.49488	1.00734	SABRE
HPV16	Serostatus/PBI (main)	Hippocampal volume	Model 1	-0.0451731	0.0702678	0.520426	-0.182898	0.0925518	SABRE
HPV18	Serostatus/PBI (main)	Hippocampal volume	Model 1	-0.0442888	0.0704792	0.529859	-0.182428	0.0938503	SABRE
HSV1	Serostatus/PBI (main)	Hippocampal volume	Model 1	-0.044237	0.0382756	0.248004	-0.119257	0.0307832	SABRE
HSV2	Serostatus/PBI (main)	Hippocampal volume	Model 1	-0.0726813	0.0414272	0.0796013	-0.153879	0.00851611	SABRE
VZV	Serostatus/PBI (main)	Hippocampal volume	Model 1	-0.0643003	0.0336066	0.0559347	-0.130169	0.00156862	SABRE
EBV	Serostatus/PBI (main)	Hippocampal volume	Model 1	0.00929351	0.0755342	0.902098	-0.138754	0.157341	SABRE
CMV	Serostatus/PBI (main)	Hippocampal volume	Model 1	0.00966542	0.0391855	0.805213	-0.0671381	0.0864689	SABRE
HHV6A	Serostatus/PBI (main)	Hippocampal volume	Model 1	-0.00440755	0.0326679	0.892697	-0.0684366	0.0596215	SABRE
HHV6B	Serostatus/PBI (main)	Hippocampal volume	Model 1	0.0101601	0.0300734	0.735539	-0.0487839	0.069104	SABRE
HHV7	Serostatus/PBI (main)	Hippocampal volume	Model 1	0.0298999	0.029853	0.316746	-0.0286121	0.0884118	SABRE
KSHV	Serostatus/PBI (main)	Hippocampal volume	Model 1	-0.0377276	0.108774	0.728767	-0.250925	0.17547	SABRE
Ct	Serostatus/PBI (main)	Hippocampal volume	Model 1	-0.0378078	0.0309894	0.222687	-0.0985471	0.0229315	SABRE
Tg	Serostatus/PBI (main)	Hippocampal volume	Model 1	-0.0137853	0.0369234	0.708953	-0.0861552	0.0585847	SABRE
Hp	Serostatus/PBI (main)	Hippocampal volume	Model 1	-0.00378363	0.0308412	0.90238	-0.0642324	0.0566652	SABRE
BK	Serostatus/PBI (main)	Hippocampal volume	Model 1	-0.00393867	0.0437417	0.928267	-0.0896725	0.0817951	SABRE
JC	Serostatus/PBI (main)	Hippocampal volume	Model 1	-0.064945	0.0306039	0.034024	-0.124929	-0.0049614	SABRE
MCV	Serostatus/PBI (main)	Hippocampal volume	Model 1	-0.0153267	0.0315761	0.627487	-0.0772159	0.0465626	SABRE
HPV16	Serostatus/PBI (main)	Hippocampal volume	Model 2	-0.010456	0.0690756	0.879708	-0.145844	0.124932	SABRE
HPV18	Serostatus/PBI (main)	Hippocampal volume	Model 2	-0.0326193	0.0694427	0.63863	-0.168727	0.103488	SABRE
HSV1	Serostatus/PBI (main)	Hippocampal volume	Model 2	-0.0119381	0.037854	0.752533	-0.0861319	0.0622558	SABRE
HSV2	Serostatus/PBI (main)	Hippocampal volume	Model 2	0.0312841	0.0460059	0.49663	-0.0588875	0.121456	SABRE
VZV	Serostatus/PBI (main)	Hippocampal volume	Model 2	-0.0830964	0.0329429	0.0117781	-0.147664	-0.0185283	SABRE
EBV	Serostatus/PBI (main)	Hippocampal volume	Model 2	0.0741446	0.0745995	0.320464	-0.0720704	0.22036	SABRE
CMV	Serostatus/PBI (main)	Hippocampal volume	Model 2	0.0628107	0.0423484	0.138277	-0.0201923	0.145814	SABRE
HHV6A	Serostatus/PBI (main)	Hippocampal volume	Model 2	0.0235236	0.0322111	0.465346	-0.0396101	0.0866573	SABRE
HHV6B	Serostatus/PBI (main)	Hippocampal volume	Model 2	0.014127	0.0294382	0.631393	-0.0435719	0.0718258	SABRE
HHV7	Serostatus/PBI (main)	Hippocampal volume	Model 2	0.0265283	0.0294336	0.367606	-0.0311615	0.0842181	SABRE
KSHV	Serostatus/PBI (main)	Hippocampal volume	Model 2	0.00885618	0.108393	0.934895	-0.203594	0.221306	SABRE
Ct	Serostatus/PBI (main)	Hippocampal volume	Model 2	0.0130758	0.0342142	0.702396	-0.053984	0.0801356	SABRE
Tg	Serostatus/PBI (main)	Hippocampal volume	Model 2	0.024073	0.0364672	0.509294	-0.0474027	0.0955487	SABRE
Hp	Serostatus/PBI (main)	Hippocampal volume	Model 2	0.0115806	0.0311655	0.710266	-0.0495037	0.0726649	SABRE
BK	Serostatus/PBI (main)	Hippocampal volume	Model 2	0.0186791	0.0431098	0.664878	-0.0658161	0.103174	SABRE
JC	Serostatus/PBI (main)	Hippocampal volume	Model 2	-0.0625953	0.0307363	0.0419087	-0.122838	-0.00235207	SABRE
MCV	Serostatus/PBI (main)	Hippocampal volume	Model 2	-0.0114533	0.0309705	0.711584	-0.0721555	0.0492489	SABRE
HPV16	Serostatus/PBI (main)	Hippocampal volume	Model 3	-0.0142471	0.069561	0.83775	-0.150587	0.122092	SABRE
HPV18	Serostatus/PBI (main)	Hippocampal volume	Model 3	-0.0425938	0.0701368	0.543767	-0.180062	0.0948743	SABRE
HSV1	Serostatus/PBI (main)	Hippocampal volume	Model 3	-0.00135837	0.0388661	0.972125	-0.0775359	0.0748192	SABRE
HSV2	Serostatus/PBI (main)	Hippocampal volume	Model 3	0.0327471	0.0463412	0.479917	-0.0580816	0.123576	SABRE
VZV	Serostatus/PBI (main)	Hippocampal volume	Model 3	-0.0882937	0.0332625	0.00804593	-0.153488	-0.0230992	SABRE
EBV	Serostatus/PBI (main)	Hippocampal volume	Model 3	0.0822534	0.075695	0.277407	-0.0661089	0.230616	SABRE
CMV	Serostatus/PBI (main)	Hippocampal volume	Model 3	0.0683928	0.0426346	0.108934	-0.015171	0.151957	SABRE
HHV6A	Serostatus/PBI (main)	Hippocampal volume	Model 3	0.0233858	0.0323682	0.470128	-0.0400558	0.0868274	SABRE
HHV6B	Serostatus/PBI (main)	Hippocampal volume	Model 3	0.0136428	0.0296954	0.646012	-0.0445603	0.0718458	SABRE
HHV7	Serostatus/PBI (main)	Hippocampal volume	Model 3	0.0220934	0.029603	0.455614	-0.0359284	0.0801153	SABRE
KSHV	Serostatus/PBI (main)	Hippocampal volume	Model 3	0.00601481	0.109078	0.956034	-0.207777	0.219807	SABRE
Ct	Serostatus/PBI (main)	Hippocampal volume	Model 3	0.0136121	0.0345301	0.693495	-0.0540669	0.081291	SABRE
Tg	Serostatus/PBI (main)	Hippocampal volume	Model 3	0.0248112	0.0366793	0.49889	-0.0470802	0.0967026	SABRE
Hp	Serostatus/PBI (main)	Hippocampal volume	Model 3	0.0173066	0.0316246	0.584305	-0.0446776	0.0792908	SABRE
BK	Serostatus/PBI (main)	Hippocampal volume	Model 3	0.018277	0.0432752	0.672848	-0.0665424	0.103096	SABRE
JC	Serostatus/PBI (main)	Hippocampal volume	Model 3	-0.0588599	0.0308902	0.0569523	-0.119405	0.00168477	SABRE
MCV	Serostatus/PBI (main)	Hippocampal volume	Model 3	-0.0154469	0.0311336	0.619879	-0.0764687	0.045575	SABRE
HPV16	Serostatus/PBI (main)	WMHV	Model 1	0.268795	0.1209	0.0263786	0.0318297	0.50576	SABRE
HPV18	Serostatus/PBI (main)	WMHV	Model 1	0.173554	0.123403	0.159859	-0.0683163	0.415424	SABRE
HSV1	Serostatus/PBI (main)	WMHV	Model 1	0.0845282	0.0656532	0.198164	-0.0441521	0.213208	SABRE
HSV2	Serostatus/PBI (main)	WMHV	Model 1	0.249365	0.0714747	0.000502243	0.109274	0.389455	SABRE
VZV	Serostatus/PBI (main)	WMHV	Model 1	-0.0480024	0.0581717	0.409427	-0.162019	0.0660142	SABRE
EBV	Serostatus/PBI (main)	WMHV	Model 1	0.148108	0.131605	0.260638	-0.109837	0.406054	SABRE
CMV	Serostatus/PBI (main)	WMHV	Model 1	0.107327	0.0673243	0.111152	-0.0246284	0.239283	SABRE
HHV6A	Serostatus/PBI (main)	WMHV	Model 1	0.116083	0.0563049	0.0394468	0.00572579	0.226441	SABRE
HHV6B	Serostatus/PBI (main)	WMHV	Model 1	0.0308481	0.0518374	0.551891	-0.0707533	0.132449	SABRE
HHV7	Serostatus/PBI (main)	WMHV	Model 1	-0.0610121	0.0514243	0.235676	-0.161804	0.0397795	SABRE
KSHV	Serostatus/PBI (main)	WMHV	Model 1	0.492243	0.189367	0.00945012	0.121084	0.863401	SABRE
Ct	Serostatus/PBI (main)	WMHV	Model 1	0.122937	0.053347	0.0213618	0.0183769	0.227497	SABRE
Tg	Serostatus/PBI (main)	WMHV	Model 1	0.147206	0.0638612	0.0213269	0.0220384	0.272374	SABRE
Hp	Serostatus/PBI (main)	WMHV	Model 1	0.093123	0.0531258	0.0798721	-0.0110035	0.197249	SABRE
BK	Serostatus/PBI (main)	WMHV	Model 1	0.0109577	0.0756137	0.8848	-0.137245	0.159161	SABRE
JC	Serostatus/PBI (main)	WMHV	Model 1	0.123157	0.052589	0.0193454	0.0200831	0.226232	SABRE
MCV	Serostatus/PBI (main)	WMHV	Model 1	0.0668956	0.0544585	0.21954	-0.0398431	0.173634	SABRE
HPV16	Serostatus/PBI (main)	WMHV	Model 2	0.226079	0.108595	0.0375633	0.0132322	0.438925	SABRE
HPV18	Serostatus/PBI (main)	WMHV	Model 2	0.182018	0.111121	0.101673	-0.035778	0.399815	SABRE
HSV1	Serostatus/PBI (main)	WMHV	Model 2	0.0292971	0.0592815	0.621252	-0.0868946	0.145489	SABRE
HSV2	Serostatus/PBI (main)	WMHV	Model 2	0.0424079	0.0728227	0.560442	-0.100325	0.18514	SABRE
VZV	Serostatus/PBI (main)	WMHV	Model 2	-0.0270292	0.052146	0.604317	-0.129235	0.075177	SABRE
EBV	Serostatus/PBI (main)	WMHV	Model 2	0.0559014	0.11876	0.637932	-0.176868	0.288671	SABRE
CMV	Serostatus/PBI (main)	WMHV	Model 2	0.0190455	0.066505	0.774638	-0.111304	0.149395	SABRE
HHV6A	Serostatus/PBI (main)	WMHV	Model 2	0.0418619	0.0507605	0.409705	-0.0576287	0.141352	SABRE
HHV6B	Serostatus/PBI (main)	WMHV	Model 2	0.0458239	0.046328	0.3228	-0.044979	0.136627	SABRE
HHV7	Serostatus/PBI (main)	WMHV	Model 2	-0.0156302	0.046328	0.735887	-0.106433	0.0751726	SABRE
KSHV	Serostatus/PBI (main)	WMHV	Model 2	0.3289	0.172791	0.0572152	-0.00977049	0.667571	SABRE
Ct	Serostatus/PBI (main)	WMHV	Model 2	0.046485	0.0539526	0.389082	-0.0592621	0.152232	SABRE
Tg	Serostatus/PBI (main)	WMHV	Model 2	0.038944	0.0577478	0.500196	-0.0742416	0.15213	SABRE
Hp	Serostatus/PBI (main)	WMHV	Model 2	0.0358496	0.0491494	0.465895	-0.0604831	0.132182	SABRE
BK	Serostatus/PBI (main)	WMHV	Model 2	-0.024835	0.0680811	0.715335	-0.158274	0.108604	SABRE
JC	Serostatus/PBI (main)	WMHV	Model 2	0.0752796	0.0483057	0.119397	-0.0193996	0.169959	SABRE
MCV	Serostatus/PBI (main)	WMHV	Model 2	0.0319064	0.0487862	0.513232	-0.0637145	0.127527	SABRE
HPV16	Serostatus/PBI (main)	WMHV	Model 3	0.220312	0.108474	0.0424706	0.00770359	0.43292	SABRE
HPV18	Serostatus/PBI (main)	WMHV	Model 3	0.167016	0.11119	0.133336	-0.050916	0.384948	SABRE
HSV1	Serostatus/PBI (main)	WMHV	Model 3	0.0134201	0.0602089	0.823657	-0.104589	0.13143	SABRE
HSV2	Serostatus/PBI (main)	WMHV	Model 3	0.0264491	0.0726916	0.716031	-0.116026	0.168925	SABRE
VZV	Serostatus/PBI (main)	WMHV	Model 3	-0.0081854	0.0521943	0.875408	-0.110486	0.0941154	SABRE
EBV	Serostatus/PBI (main)	WMHV	Model 3	0.0291372	0.119552	0.807489	-0.205184	0.263459	SABRE
CMV	Serostatus/PBI (main)	WMHV	Model 3	0.0100466	0.066389	0.879741	-0.120076	0.140169	SABRE
HHV6A	Serostatus/PBI (main)	WMHV	Model 3	0.0493328	0.0506126	0.329897	-0.0498679	0.148534	SABRE
HHV6B	Serostatus/PBI (main)	WMHV	Model 3	0.0522686	0.0463361	0.25953	-0.0385502	0.143087	SABRE
HHV7	Serostatus/PBI (main)	WMHV	Model 3	-0.0154472	0.0462266	0.738315	-0.106051	0.0751569	SABRE
KSHV	Serostatus/PBI (main)	WMHV	Model 3	0.35543	0.172541	0.0396138	0.0172494	0.69361	SABRE
Ct	Serostatus/PBI (main)	WMHV	Model 3	0.0580458	0.0540695	0.283241	-0.0479303	0.164022	SABRE
Tg	Serostatus/PBI (main)	WMHV	Model 3	0.0310503	0.0576686	0.590382	-0.0819803	0.144081	SABRE
Hp	Serostatus/PBI (main)	WMHV	Model 3	0.02382	0.0494651	0.630212	-0.0731317	0.120772	SABRE
BK	Serostatus/PBI (main)	WMHV	Model 3	-0.0253259	0.0678522	0.709027	-0.158316	0.107664	SABRE
JC	Serostatus/PBI (main)	WMHV	Model 3	0.0686027	0.0481764	0.154706	-0.0258231	0.163029	SABRE
MCV	Serostatus/PBI (main)	WMHV	Model 3	0.0294033	0.0486488	0.545691	-0.0659483	0.124755	SABRE
PBI	Serostatus/PBI (main)	Brain volume	Model 1	-6.57148	5.14481	0.201732	-16.6553	3.51234	SABRE
Neurotropic PBI	Serostatus/PBI (main)	Brain volume	Model 1	-4.14367	4.57284	0.365033	-13.1064	4.81911	SABRE
PBI	Serostatus/PBI (main)	Brain volume	Model 2	-0.616603	4.85909	0.899042	-10.1404	8.9072	SABRE
Neurotropic PBI	Serostatus/PBI (main)	Brain volume	Model 2	-0.621142	4.10274	0.879687	-8.66251	7.42022	SABRE
PBI	Serostatus/PBI (main)	Brain volume	Model 3	3.13849	4.84538	0.517282	-6.35846	12.6354	SABRE
Neurotropic PBI	Serostatus/PBI (main)	Brain volume	Model 3	2.14314	4.08271	0.599726	-5.85897	10.1452	SABRE
PBI	Serostatus/PBI (main)	Hippocampal volume	Model 1	-0.203896	0.119589	0.0884483	-0.438292	0.0304989	SABRE
Neurotropic PBI	Serostatus/PBI (main)	Hippocampal volume	Model 1	-0.167722	0.106278	0.114783	-0.376027	0.0405816	SABRE
PBI	Serostatus/PBI (main)	Hippocampal volume	Model 2	0.0129789	0.129502	0.920184	-0.240845	0.266803	SABRE
Neurotropic PBI	Serostatus/PBI (main)	Hippocampal volume	Model 2	0.000989542	0.109345	0.992781	-0.213327	0.215306	SABRE
PBI	Serostatus/PBI (main)	Hippocampal volume	Model 3	0.0159768	0.131367	0.90322	-0.241503	0.273457	SABRE
Neurotropic PBI	Serostatus/PBI (main)	Hippocampal volume	Model 3	0.00503286	0.110709	0.963748	-0.211957	0.222022	SABRE
PBI	Serostatus/PBI (main)	WMHV	Model 1	0.835339	0.204562	4.72196e-05	0.434397	1.23628	SABRE
Neurotropic PBI	Serostatus/PBI (main)	WMHV	Model 1	0.623757	0.182189	0.00063811	0.266667	0.980847	SABRE
PBI	Serostatus/PBI (main)	WMHV	Model 2	0.423273	0.20391	0.0381218	0.0236099	0.822937	SABRE
Neurotropic PBI	Serostatus/PBI (main)	WMHV	Model 2	0.268956	0.172001	0.118148	-0.0681656	0.606078	SABRE
PBI	Serostatus/PBI (main)	WMHV	Model 3	0.414422	0.205215	0.0436598	0.0122009	0.816643	SABRE
Neurotropic PBI	Serostatus/PBI (main)	WMHV	Model 3	0.264634	0.172726	0.125758	-0.0739094	0.603178	SABRE
HSV1	Serostatus/PBI (main)	Brain volume	Model 1	0.0731385	1.92321	0.969673	-3.69635	3.84262	UKB
HSV2	Serostatus/PBI (main)	Brain volume	Model 1	0.854089	2.78067	0.758798	-4.59603	6.3042	UKB
VZV	Serostatus/PBI (main)	Brain volume	Model 1	-3.04904	3.27827	0.352579	-9.47445	3.37636	UKB
EBV	Serostatus/PBI (main)	Brain volume	Model 1	10.0734	4.01857	0.0123601	2.19697	17.9498	UKB
CMV	Serostatus/PBI (main)	Brain volume	Model 1	-3.42099	1.85777	0.0658821	-7.06222	0.220245	UKB
HHV6A	Serostatus/PBI (main)	Brain volume	Model 1	-3.58191	2.16599	0.0985319	-7.82725	0.663418	UKB
HHV6B	Serostatus/PBI (main)	Brain volume	Model 1	1.65025	2.18445	0.450174	-2.63127	5.93177	UKB
HHV7	Serostatus/PBI (main)	Brain volume	Model 1	1.94303	3.94489	0.622454	-5.78896	9.67502	UKB
KSHV	Serostatus/PBI (main)	Brain volume	Model 1	-1.51713	3.39945	0.655497	-8.18005	5.14579	UKB
Tg	Serostatus/PBI (main)	Brain volume	Model 1	-4.78964	2.09727	0.0226168	-8.90029	-0.67898	UKB
BK	Serostatus/PBI (main)	Brain volume	Model 1	13.8001	4.52298	0.00234633	4.93503	22.6651	UKB
JC	Serostatus/PBI (main)	Brain volume	Model 1	-4.4197	1.86198	0.0178199	-8.06917	-0.770227	UKB
MCV	Serostatus/PBI (main)	Brain volume	Model 1	2.9667	1.94201	0.12695	-0.83965	6.77304	UKB
HPV16	Serostatus/PBI (main)	Brain volume	Model 1	11.9463	4.28058	0.0053679	3.55635	20.3362	UKB
HPV18	Serostatus/PBI (main)	Brain volume	Model 1	4.00513	5.79907	0.489961	-7.36104	15.3713	UKB
Ct	Serostatus/PBI (main)	Brain volume	Model 1	5.99172	2.3215	0.0100083	1.44158	10.5419	UKB
Hp	Serostatus/PBI (main)	Brain volume	Model 1	0.456961	2.11142	0.828707	-3.68143	4.59535	UKB
HSV1	Serostatus/PBI (main)	Brain volume	Model 2	-0.238575	1.48302	0.872231	-3.1453	2.66814	UKB
HSV2	Serostatus/PBI (main)	Brain volume	Model 2	0.947497	2.13989	0.658032	-3.24669	5.14168	UKB
VZV	Serostatus/PBI (main)	Brain volume	Model 2	-0.55275	2.54134	0.827865	-5.53377	4.42827	UKB
EBV	Serostatus/PBI (main)	Brain volume	Model 2	6.8723	3.0964	0.0267047	0.803362	12.9412	UKB
CMV	Serostatus/PBI (main)	Brain volume	Model 2	1.64707	1.4603	0.259664	-1.21512	4.50926	UKB
HHV6A	Serostatus/PBI (main)	Brain volume	Model 2	-1.28319	1.67121	0.442795	-4.55876	1.99238	UKB
HHV6B	Serostatus/PBI (main)	Brain volume	Model 2	-0.076865	1.68675	0.963663	-3.38289	3.22916	UKB
HHV7	Serostatus/PBI (main)	Brain volume	Model 2	-1.86753	3.10716	0.547964	-7.95756	4.2225	UKB
KSHV	Serostatus/PBI (main)	Brain volume	Model 2	0.854846	2.61695	0.744003	-4.27437	5.98407	UKB
Tg	Serostatus/PBI (main)	Brain volume	Model 2	-1.19722	1.6285	0.462431	-4.38908	1.99465	UKB
BK	Serostatus/PBI (main)	Brain volume	Model 2	5.85854	3.53003	0.097337	-1.06031	12.7774	UKB
JC	Serostatus/PBI (main)	Brain volume	Model 2	-2.95252	1.43869	0.0404367	-5.77237	-0.132683	UKB
MCV	Serostatus/PBI (main)	Brain volume	Model 2	1.91873	1.49456	0.199541	-1.01062	4.84807	UKB
HPV16	Serostatus/PBI (main)	Brain volume	Model 2	4.69729	3.32137	0.157631	-1.8126	11.2072	UKB
HPV18	Serostatus/PBI (main)	Brain volume	Model 2	0.653309	4.48587	0.88424	-8.139	9.44562	UKB
Ct	Serostatus/PBI (main)	Brain volume	Model 2	-0.292194	1.81276	0.871982	-3.84521	3.26082	UKB
Hp	Serostatus/PBI (main)	Brain volume	Model 2	1.97052	1.64002	0.229865	-1.24392	5.18496	UKB
HSV1	Serostatus/PBI (main)	Brain volume	Model 3	-0.429386	1.50548	0.775546	-3.38013	2.52136	UKB
HSV2	Serostatus/PBI (main)	Brain volume	Model 3	0.904199	2.1512	0.674351	-3.31215	5.12055	UKB
VZV	Serostatus/PBI (main)	Brain volume	Model 3	-0.444199	2.54555	0.861512	-5.43347	4.54507	UKB
EBV	Serostatus/PBI (main)	Brain volume	Model 3	7.20332	3.13021	0.0216092	1.06811	13.3385	UKB
CMV	Serostatus/PBI (main)	Brain volume	Model 3	1.86619	1.47311	0.205546	-1.02111	4.7535	UKB
HHV6A	Serostatus/PBI (main)	Brain volume	Model 3	-1.32274	1.67727	0.430539	-4.61019	1.9647	UKB
HHV6B	Serostatus/PBI (main)	Brain volume	Model 3	0.0795918	1.69383	0.962532	-3.24032	3.3995	UKB
HHV7	Serostatus/PBI (main)	Brain volume	Model 3	-1.78462	3.12177	0.567689	-7.90328	4.33404	UKB
KSHV	Serostatus/PBI (main)	Brain volume	Model 3	0.858055	2.62376	0.74372	-4.28452	6.00063	UKB
Tg	Serostatus/PBI (main)	Brain volume	Model 3	-1.08975	1.63161	0.504372	-4.28771	2.10821	UKB
BK	Serostatus/PBI (main)	Brain volume	Model 3	6.00509	3.5458	0.0906954	-0.944678	12.9549	UKB
JC	Serostatus/PBI (main)	Brain volume	Model 3	-3.15433	1.44445	0.0292404	-5.98545	-0.323209	UKB
MCV	Serostatus/PBI (main)	Brain volume	Model 3	2.12783	1.5053	0.157841	-0.822558	5.07822	UKB
HPV16	Serostatus/PBI (main)	Brain volume	Model 3	4.34576	3.343	0.193952	-2.20652	10.898	UKB
HPV18	Serostatus/PBI (main)	Brain volume	Model 3	0.364731	4.50333	0.935467	-8.46179	9.19125	UKB
Ct	Serostatus/PBI (main)	Brain volume	Model 3	-0.292156	1.83013	0.873203	-3.8792	3.29489	UKB
Hp	Serostatus/PBI (main)	Brain volume	Model 3	1.70909	1.66455	0.304814	-1.55343	4.97161	UKB
HSV1	Serostatus/PBI (main)	Hippocampal volume	Model 1	0.0503815	0.0373749	0.177993	-0.0228732	0.123636	UKB
HSV2	Serostatus/PBI (main)	Hippocampal volume	Model 1	0.0743502	0.054039	0.169204	-0.0315663	0.180267	UKB
VZV	Serostatus/PBI (main)	Hippocampal volume	Model 1	-0.0563048	0.0637751	0.377543	-0.181304	0.0686945	UKB
EBV	Serostatus/PBI (main)	Hippocampal volume	Model 1	0.118522	0.0783442	0.130671	-0.0350332	0.272076	UKB
CMV	Serostatus/PBI (main)	Hippocampal volume	Model 1	-0.0313068	0.0361916	0.387252	-0.102242	0.0396288	UKB
HHV6A	Serostatus/PBI (main)	Hippocampal volume	Model 1	-0.00808383	0.0421973	0.84812	-0.0907906	0.0746229	UKB
HHV6B	Serostatus/PBI (main)	Hippocampal volume	Model 1	-0.0297693	0.0424959	0.483782	-0.113061	0.0535228	UKB
HHV7	Serostatus/PBI (main)	Hippocampal volume	Model 1	0.0628316	0.0767219	0.413029	-0.0875434	0.213207	UKB
KSHV	Serostatus/PBI (main)	Hippocampal volume	Model 1	-0.143157	0.0659662	0.0302536	-0.272451	-0.0138633	UKB
Tg	Serostatus/PBI (main)	Hippocampal volume	Model 1	-0.0482295	0.0408838	0.238439	-0.128362	0.0319027	UKB
BK	Serostatus/PBI (main)	Hippocampal volume	Model 1	0.255079	0.0880292	0.0038499	0.0825421	0.427617	UKB
JC	Serostatus/PBI (main)	Hippocampal volume	Model 1	-0.0794887	0.0362373	0.02852	-0.150514	-0.00846357	UKB
MCV	Serostatus/PBI (main)	Hippocampal volume	Model 1	0.0888989	0.0377114	0.0186174	0.0149845	0.162813	UKB
HPV16	Serostatus/PBI (main)	Hippocampal volume	Model 1	0.207953	0.0833411	0.0127651	0.0446044	0.371302	UKB
HPV18	Serostatus/PBI (main)	Hippocampal volume	Model 1	0.135562	0.112749	0.22955	-0.0854269	0.35655	UKB
Ct	Serostatus/PBI (main)	Hippocampal volume	Model 1	0.0535732	0.0452904	0.237165	-0.0351959	0.142342	UKB
Hp	Serostatus/PBI (main)	Hippocampal volume	Model 1	0.0453567	0.041047	0.269455	-0.0350955	0.125809	UKB
HSV1	Serostatus/PBI (main)	Hippocampal volume	Model 2	0.0482288	0.0352787	0.171942	-0.0209175	0.117375	UKB
HSV2	Serostatus/PBI (main)	Hippocampal volume	Model 2	0.0737834	0.050903	0.147549	-0.0259864	0.173553	UKB
VZV	Serostatus/PBI (main)	Hippocampal volume	Model 2	-0.0524862	0.0604923	0.385816	-0.171051	0.0660786	UKB
EBV	Serostatus/PBI (main)	Hippocampal volume	Model 2	0.0920072	0.073871	0.213268	-0.05278	0.236794	UKB
CMV	Serostatus/PBI (main)	Hippocampal volume	Model 2	0.01519	0.0347925	0.662514	-0.0530032	0.0833833	UKB
HHV6A	Serostatus/PBI (main)	Hippocampal volume	Model 2	0.0156304	0.0398055	0.694656	-0.0623884	0.0936492	UKB
HHV6B	Serostatus/PBI (main)	Hippocampal volume	Model 2	-0.046268	0.0401366	0.249313	-0.124936	0.0323997	UKB
HHV7	Serostatus/PBI (main)	Hippocampal volume	Model 2	0.0519754	0.0739844	0.482537	-0.093034	0.196985	UKB
KSHV	Serostatus/PBI (main)	Hippocampal volume	Model 2	-0.11266	0.0622071	0.070468	-0.234586	0.00926636	UKB
Tg	Serostatus/PBI (main)	Hippocampal volume	Model 2	-0.0142566	0.038786	0.713281	-0.0902772	0.0617641	UKB
BK	Serostatus/PBI (main)	Hippocampal volume	Model 2	0.162889	0.0840129	0.0528307	-0.00177605	0.327554	UKB
JC	Serostatus/PBI (main)	Hippocampal volume	Model 2	-0.0726975	0.0342534	0.0340816	-0.139834	-0.00556077	UKB
MCV	Serostatus/PBI (main)	Hippocampal volume	Model 2	0.0850299	0.0355094	0.0168433	0.0154315	0.154628	UKB
HPV16	Serostatus/PBI (main)	Hippocampal volume	Model 2	0.156086	0.0790076	0.0485068	0.00123147	0.310941	UKB
HPV18	Serostatus/PBI (main)	Hippocampal volume	Model 2	0.118937	0.106748	0.265499	-0.0902896	0.328163	UKB
Ct	Serostatus/PBI (main)	Hippocampal volume	Model 2	-0.00769498	0.0431668	0.858558	-0.0923019	0.076912	UKB
Hp	Serostatus/PBI (main)	Hippocampal volume	Model 2	0.0516193	0.0390472	0.186514	-0.0249132	0.128152	UKB
HSV1	Serostatus/PBI (main)	Hippocampal volume	Model 3	0.0453253	0.0358099	0.205945	-0.0248622	0.115513	UKB
HSV2	Serostatus/PBI (main)	Hippocampal volume	Model 3	0.0751136	0.0511553	0.142364	-0.0251509	0.175378	UKB
VZV	Serostatus/PBI (main)	Hippocampal volume	Model 3	-0.0479538	0.0605799	0.428816	-0.16669	0.0707827	UKB
EBV	Serostatus/PBI (main)	Hippocampal volume	Model 3	0.0825534	0.0746888	0.26933	-0.0638368	0.228943	UKB
CMV	Serostatus/PBI (main)	Hippocampal volume	Model 3	0.0126964	0.0350938	0.717599	-0.0560875	0.0814803	UKB
HHV6A	Serostatus/PBI (main)	Hippocampal volume	Model 3	0.0191839	0.0399387	0.631108	-0.0590959	0.0974637	UKB
HHV6B	Serostatus/PBI (main)	Hippocampal volume	Model 3	-0.0426509	0.040299	0.290178	-0.121637	0.0363352	UKB
HHV7	Serostatus/PBI (main)	Hippocampal volume	Model 3	0.0349906	0.0743221	0.637901	-0.110681	0.180662	UKB
KSHV	Serostatus/PBI (main)	Hippocampal volume	Model 3	-0.109021	0.0623605	0.0807683	-0.231247	0.0132058	UKB
Tg	Serostatus/PBI (main)	Hippocampal volume	Model 3	-0.0141075	0.0388467	0.716573	-0.0902471	0.0620321	UKB
BK	Serostatus/PBI (main)	Hippocampal volume	Model 3	0.168561	0.0843592	0.0460065	0.00321662	0.333905	UKB
JC	Serostatus/PBI (main)	Hippocampal volume	Model 3	-0.0708488	0.0343971	0.0397144	-0.138267	-0.00343052	UKB
MCV	Serostatus/PBI (main)	Hippocampal volume	Model 3	0.0915899	0.0357432	0.0105575	0.0215332	0.161647	UKB
HPV16	Serostatus/PBI (main)	Hippocampal volume	Model 3	0.156993	0.0794874	0.0485692	0.00119763	0.312788	UKB
HPV18	Serostatus/PBI (main)	Hippocampal volume	Model 3	0.138597	0.107109	0.196007	-0.0713362	0.348531	UKB
Ct	Serostatus/PBI (main)	Hippocampal volume	Model 3	-0.0167983	0.0435644	0.699888	-0.102185	0.068588	UKB
Hp	Serostatus/PBI (main)	Hippocampal volume	Model 3	0.0416683	0.0396236	0.293267	-0.0359939	0.11933	UKB
HSV1	Serostatus/PBI (main)	WMHV	Model 1	0.0222332	0.0640233	0.728471	-0.103253	0.147719	UKB
HSV2	Serostatus/PBI (main)	WMHV	Model 1	0.00449163	0.0925789	0.961315	-0.176963	0.185946	UKB
VZV	Serostatus/PBI (main)	WMHV	Model 1	-0.161703	0.10906	0.138504	-0.375462	0.0520555	UKB
EBV	Serostatus/PBI (main)	WMHV	Model 1	0.0438017	0.13424	0.744277	-0.219308	0.306912	UKB
CMV	Serostatus/PBI (main)	WMHV	Model 1	0.115987	0.0618448	0.061052	-0.00522914	0.237202	UKB
HHV6A	Serostatus/PBI (main)	WMHV	Model 1	0.0657888	0.0721855	0.362334	-0.0756947	0.207272	UKB
HHV6B	Serostatus/PBI (main)	WMHV	Model 1	-0.0614693	0.0727191	0.398167	-0.203999	0.08106	UKB
HHV7	Serostatus/PBI (main)	WMHV	Model 1	0.0949075	0.131313	0.470016	-0.162467	0.352282	UKB
KSHV	Serostatus/PBI (main)	WMHV	Model 1	0.153323	0.113073	0.175447	-0.0682998	0.374946	UKB
Tg	Serostatus/PBI (main)	WMHV	Model 1	0.15801	0.0698262	0.0238768	0.021151	0.29487	UKB
BK	Serostatus/PBI (main)	WMHV	Model 1	-0.566409	0.150178	0.000172722	-0.860759	-0.27206	UKB
JC	Serostatus/PBI (main)	WMHV	Model 1	-0.0693262	0.0621381	0.264855	-0.191117	0.0524646	UKB
MCV	Serostatus/PBI (main)	WMHV	Model 1	-0.190799	0.0644267	0.00314133	-0.317075	-0.0645224	UKB
HPV16	Serostatus/PBI (main)	WMHV	Model 1	0.124023	0.143059	0.386207	-0.156373	0.404418	UKB
HPV18	Serostatus/PBI (main)	WMHV	Model 1	-0.0925784	0.193089	0.631727	-0.471033	0.285876	UKB
Ct	Serostatus/PBI (main)	WMHV	Model 1	-0.17936	0.0773417	0.0206132	-0.33095	-0.02777	UKB
Hp	Serostatus/PBI (main)	WMHV	Model 1	0.0175742	0.070293	0.802633	-0.1202	0.155348	UKB
HSV1	Serostatus/PBI (main)	WMHV	Model 2	0.0109946	0.0579196	0.849489	-0.102528	0.124517	UKB
HSV2	Serostatus/PBI (main)	WMHV	Model 2	-0.00745113	0.0835859	0.928988	-0.171279	0.156377	UKB
VZV	Serostatus/PBI (main)	WMHV	Model 2	-0.176097	0.0990848	0.0758675	-0.370303	0.0181093	UKB
EBV	Serostatus/PBI (main)	WMHV	Model 2	0.0908276	0.121226	0.453907	-0.146775	0.32843	UKB
CMV	Serostatus/PBI (main)	WMHV	Model 2	0.00646128	0.0570754	0.909892	-0.105407	0.118329	UKB
HHV6A	Serostatus/PBI (main)	WMHV	Model 2	0.0352499	0.0652814	0.589353	-0.0927017	0.163201	UKB
HHV6B	Serostatus/PBI (main)	WMHV	Model 2	-0.0103571	0.0658769	0.875107	-0.139476	0.118762	UKB
HHV7	Serostatus/PBI (main)	WMHV	Model 2	0.163783	0.121278	0.177202	-0.0739212	0.401487	UKB
KSHV	Serostatus/PBI (main)	WMHV	Model 2	0.0747077	0.102184	0.464902	-0.125573	0.274988	UKB
Tg	Serostatus/PBI (main)	WMHV	Model 2	0.0840529	0.0635572	0.186345	-0.0405192	0.208625	UKB
BK	Serostatus/PBI (main)	WMHV	Model 2	-0.326517	0.137658	0.0179042	-0.596326	-0.0567077	UKB
JC	Serostatus/PBI (main)	WMHV	Model 2	-0.0801143	0.0562587	0.154784	-0.190381	0.0301529	UKB
MCV	Serostatus/PBI (main)	WMHV	Model 2	-0.177991	0.0581238	0.00226194	-0.291914	-0.0640683	UKB
HPV16	Serostatus/PBI (main)	WMHV	Model 2	0.20624	0.129683	0.112108	-0.0479375	0.460418	UKB
HPV18	Serostatus/PBI (main)	WMHV	Model 2	-0.0451246	0.175196	0.796801	-0.38851	0.29826	UKB
Ct	Serostatus/PBI (main)	WMHV	Model 2	-0.0831293	0.0707481	0.240304	-0.221796	0.055537	UKB
Hp	Serostatus/PBI (main)	WMHV	Model 2	-0.00153785	0.0641086	0.980867	-0.127191	0.124115	UKB
HSV1	Serostatus/PBI (main)	WMHV	Model 3	-0.00502706	0.0589466	0.932057	-0.120562	0.110508	UKB
HSV2	Serostatus/PBI (main)	WMHV	Model 3	-0.0202117	0.0842291	0.810416	-0.185301	0.144877	UKB
VZV	Serostatus/PBI (main)	WMHV	Model 3	-0.177889	0.0994869	0.0741049	-0.372884	0.0171048	UKB
EBV	Serostatus/PBI (main)	WMHV	Model 3	0.0642766	0.122899	0.601103	-0.176606	0.305159	UKB
CMV	Serostatus/PBI (main)	WMHV	Model 3	-0.000612721	0.0577246	0.991533	-0.113753	0.112528	UKB
HHV6A	Serostatus/PBI (main)	WMHV	Model 3	0.0313579	0.0656823	0.633183	-0.0973795	0.160095	UKB
HHV6B	Serostatus/PBI (main)	WMHV	Model 3	-0.00783128	0.0663156	0.906022	-0.13781	0.122147	UKB
HHV7	Serostatus/PBI (main)	WMHV	Model 3	0.158603	0.122154	0.194493	-0.0808197	0.398025	UKB
KSHV	Serostatus/PBI (main)	WMHV	Model 3	0.0789056	0.102698	0.442496	-0.122382	0.280193	UKB
Tg	Serostatus/PBI (main)	WMHV	Model 3	0.0814183	0.0638329	0.202468	-0.0436942	0.206531	UKB
BK	Serostatus/PBI (main)	WMHV	Model 3	-0.32712	0.138624	0.0185012	-0.598822	-0.0554178	UKB
JC	Serostatus/PBI (main)	WMHV	Model 3	-0.0824102	0.0566364	0.146001	-0.193418	0.0285972	UKB
MCV	Serostatus/PBI (main)	WMHV	Model 3	-0.175497	0.0587068	0.00287241	-0.290562	-0.0604312	UKB
HPV16	Serostatus/PBI (main)	WMHV	Model 3	0.212814	0.130819	0.104138	-0.0435916	0.469221	UKB
HPV18	Serostatus/PBI (main)	WMHV	Model 3	-0.0264537	0.176312	0.880768	-0.372025	0.319118	UKB
Ct	Serostatus/PBI (main)	WMHV	Model 3	-0.0974065	0.0715804	0.173922	-0.237704	0.0428912	UKB
Hp	Serostatus/PBI (main)	WMHV	Model 3	-0.0257344	0.0652066	0.693189	-0.153539	0.10207	UKB
PBI	Serostatus/PBI (main)	Brain volume	Model 1	0.444678	7.59417	0.953319	-14.4399	15.3292	UKB
Neurotropic PBI	Serostatus/PBI (main)	Brain volume	Model 1	-11.9796	6.31347	0.0580839	-24.354	0.394823	UKB
PBI	Serostatus/PBI (main)	Brain volume	Model 2	3.04778	5.88867	0.604888	-8.49403	14.5896	UKB
Neurotropic PBI	Serostatus/PBI (main)	Brain volume	Model 2	-2.04205	4.91289	0.677764	-11.6713	7.58721	UKB
PBI	Serostatus/PBI (main)	Brain volume	Model 3	2.99425	5.95098	0.614981	-8.66967	14.6582	UKB
Neurotropic PBI	Serostatus/PBI (main)	Brain volume	Model 3	-2.01197	4.94983	0.684494	-11.7136	7.6897	UKB
PBI	Serostatus/PBI (main)	Hippocampal volume	Model 1	0.127016	0.14767	0.389939	-0.162416	0.416449	UKB
Neurotropic PBI	Serostatus/PBI (main)	Hippocampal volume	Model 1	-0.122732	0.122991	0.318597	-0.363795	0.118331	UKB
PBI	Serostatus/PBI (main)	Hippocampal volume	Model 2	0.147532	0.140161	0.292813	-0.127184	0.422248	UKB
Neurotropic PBI	Serostatus/PBI (main)	Hippocampal volume	Model 2	-0.0339151	0.116997	0.771974	-0.263229	0.195399	UKB
PBI	Serostatus/PBI (main)	Hippocampal volume	Model 3	0.142973	0.141617	0.312973	-0.134596	0.420541	UKB
Neurotropic PBI	Serostatus/PBI (main)	Hippocampal volume	Model 3	-0.0355717	0.11785	0.762846	-0.266558	0.195415	UKB
PBI	Serostatus/PBI (main)	WMHV	Model 1	-0.132155	0.252788	0.601247	-0.62762	0.363309	UKB
Neurotropic PBI	Serostatus/PBI (main)	WMHV	Model 1	0.23301	0.210462	0.268529	-0.179496	0.645515	UKB
PBI	Serostatus/PBI (main)	WMHV	Model 2	-0.197753	0.229959	0.390048	-0.648473	0.252968	UKB
Neurotropic PBI	Serostatus/PBI (main)	WMHV	Model 2	0.0398009	0.191912	0.835751	-0.336347	0.415949	UKB
PBI	Serostatus/PBI (main)	WMHV	Model 3	-0.260899	0.232897	0.262917	-0.717376	0.195579	UKB
Neurotropic PBI	Serostatus/PBI (main)	WMHV	Model 3	-0.00222845	0.193835	0.99083	-0.382145	0.377688	UKB
HPV16	Serostatus/PBI (main)	Brain volume	Model 1	6.05291	3.95969	0.126355	-1.70807	13.8139	Meta-analysis
HPV16	Serostatus/PBI (main)	Brain volume	Model 2	3.34777	2.524	0.184716	-1.59927	8.2948	Meta-analysis
HPV16	Serostatus/PBI (main)	Brain volume	Model 3	3.37355	2.61831	0.19759	-1.75833	8.50544	Meta-analysis
HPV18	Serostatus/PBI (main)	Brain volume	Model 1	3.57709	2.49266	0.151273	-1.30852	8.4627	Meta-analysis
HPV18	Serostatus/PBI (main)	Brain volume	Model 2	2.8986	2.12592	0.172738	-1.2682	7.0654	Meta-analysis
HPV18	Serostatus/PBI (main)	Brain volume	Model 3	3.17564	2.11453	0.133144	-0.968837	7.32012	Meta-analysis
HSV1	Serostatus/PBI (main)	Brain volume	Model 1	1.86634	1.19971	0.11979	-0.485099	4.21777	Meta-analysis
HSV1	Serostatus/PBI (main)	Brain volume	Model 2	1.48399	1.40086	0.289441	-1.26168	4.22967	Meta-analysis
HSV1	Serostatus/PBI (main)	Brain volume	Model 3	2.34568	1.72857	0.17478	-1.04232	5.73367	Meta-analysis
HSV2	Serostatus/PBI (main)	Brain volume	Model 1	4.33451	4.85464	0.371932	-5.18058	13.8496	Meta-analysis
HSV2	Serostatus/PBI (main)	Brain volume	Model 2	2.86553	4.42647	0.517397	-5.81035	11.5414	Meta-analysis
HSV2	Serostatus/PBI (main)	Brain volume	Model 3	2.72979	3.80459	0.473067	-4.72722	10.1868	Meta-analysis
VZV	Serostatus/PBI (main)	Brain volume	Model 1	-0.580508	1.20832	0.630925	-2.94882	1.7878	Meta-analysis
VZV	Serostatus/PBI (main)	Brain volume	Model 2	0.0337948	1.03638	0.973987	-1.9975	2.06509	Meta-analysis
VZV	Serostatus/PBI (main)	Brain volume	Model 3	0.0419211	1.02859	0.967491	-1.97412	2.05797	Meta-analysis
EBV	Serostatus/PBI (main)	Brain volume	Model 1	3.07209	3.9862	0.440896	-4.74085	10.885	Meta-analysis
EBV	Serostatus/PBI (main)	Brain volume	Model 2	1.21268	3.26835	0.71061	-5.19329	7.61866	Meta-analysis
EBV	Serostatus/PBI (main)	Brain volume	Model 3	2.45122	2.76888	0.376009	-2.97579	7.87822	Meta-analysis
CMV	Serostatus/PBI (main)	Brain volume	Model 1	-0.56468	2.03714	0.781633	-4.55748	3.42812	Meta-analysis
CMV	Serostatus/PBI (main)	Brain volume	Model 2	2.57081	0.975608	0.00841148	0.658624	4.48301	Meta-analysis
CMV	Serostatus/PBI (main)	Brain volume	Model 3	2.61952	0.975573	0.00725062	0.707396	4.53164	Meta-analysis
HHV6A	Serostatus/PBI (main)	Brain volume	Model 1	-2.73554	1.0611	0.00993682	-4.81529	-0.655781	Meta-analysis
HHV6A	Serostatus/PBI (main)	Brain volume	Model 2	-1.6783	0.903195	0.0631433	-3.44856	0.0919621	Meta-analysis
HHV6A	Serostatus/PBI (main)	Brain volume	Model 3	-1.61169	0.896469	0.0722053	-3.36877	0.145388	Meta-analysis
HHV6B	Serostatus/PBI (main)	Brain volume	Model 1	1.35543	1.01047	0.179797	-0.625097	3.33595	Meta-analysis
HHV6B	Serostatus/PBI (main)	Brain volume	Model 2	0.165222	0.858353	0.84736	-1.51715	1.84759	Meta-analysis
HHV6B	Serostatus/PBI (main)	Brain volume	Model 3	-0.00193073	0.854524	0.998197	-1.6768	1.67294	Meta-analysis
HHV7	Serostatus/PBI (main)	Brain volume	Model 1	2.23594	1.54301	0.147317	-0.788369	5.26025	Meta-analysis
HHV7	Serostatus/PBI (main)	Brain volume	Model 2	-0.458434	1.61479	0.776489	-3.62342	2.70655	Meta-analysis
HHV7	Serostatus/PBI (main)	Brain volume	Model 3	-0.562284	1.74778	0.74767	-3.98793	2.86336	Meta-analysis
KSHV	Serostatus/PBI (main)	Brain volume	Model 1	-2.40415	2.72572	0.377763	-7.74656	2.93826	Meta-analysis
KSHV	Serostatus/PBI (main)	Brain volume	Model 2	0.0226159	2.18737	0.991751	-4.26463	4.30986	Meta-analysis
KSHV	Serostatus/PBI (main)	Brain volume	Model 3	0.0718151	2.18455	0.973775	-4.2099	4.35353	Meta-analysis
Ct	Serostatus/PBI (main)	Brain volume	Model 1	1.79647	2.55077	0.481255	-3.20304	6.79599	Meta-analysis
Ct	Serostatus/PBI (main)	Brain volume	Model 2	-0.350837	1.00294	0.726482	-2.3166	1.61492	Meta-analysis
Ct	Serostatus/PBI (main)	Brain volume	Model 3	-0.0251185	0.999507	0.979951	-1.98415	1.93392	Meta-analysis
Tg	Serostatus/PBI (main)	Brain volume	Model 1	-0.175382	3.36252	0.958403	-6.76593	6.41517	Meta-analysis
Tg	Serostatus/PBI (main)	Brain volume	Model 2	0.688958	2.09789	0.742606	-3.42291	4.80083	Meta-analysis
Tg	Serostatus/PBI (main)	Brain volume	Model 3	0.67307	1.81129	0.710193	-2.87706	4.2232	Meta-analysis
Hp	Serostatus/PBI (main)	Brain volume	Model 1	-0.36406	1.0644	0.732327	-2.45029	1.72217	Meta-analysis
Hp	Serostatus/PBI (main)	Brain volume	Model 2	1.17606	0.912701	0.197553	-0.61283	2.96496	Meta-analysis
Hp	Serostatus/PBI (main)	Brain volume	Model 3	1.58934	0.915263	0.0824788	-0.204578	3.38325	Meta-analysis
BK	Serostatus/PBI (main)	Brain volume	Model 1	4.87166	3.86703	0.207745	-2.70773	12.451	Meta-analysis
BK	Serostatus/PBI (main)	Brain volume	Model 2	1.50463	1.38944	0.278852	-1.21868	4.22794	Meta-analysis
BK	Serostatus/PBI (main)	Brain volume	Model 3	1.68519	1.56004	0.280043	-1.37249	4.74287	Meta-analysis
JC	Serostatus/PBI (main)	Brain volume	Model 1	-3.88994	0.981015	7.33275e-05	-5.81273	-1.96715	Meta-analysis
JC	Serostatus/PBI (main)	Brain volume	Model 2	-1.51115	0.917983	0.0997296	-3.3104	0.288094	Meta-analysis
JC	Serostatus/PBI (main)	Brain volume	Model 3	-1.59259	0.997155	0.110236	-3.54701	0.361836	Meta-analysis
MCV	Serostatus/PBI (main)	Brain volume	Model 1	-0.565199	1.78679	0.751759	-4.06731	2.93691	Meta-analysis
MCV	Serostatus/PBI (main)	Brain volume	Model 2	-0.164959	1.17679	0.888521	-2.47147	2.14156	Meta-analysis
MCV	Serostatus/PBI (main)	Brain volume	Model 3	-0.00131414	1.21115	0.999134	-2.37517	2.37254	Meta-analysis
PBI	Serostatus/PBI (main)	Brain volume	Model 1	1.18043	6.23351	0.849804	-11.0373	13.3981	Meta-analysis
PBI	Serostatus/PBI (main)	Brain volume	Model 2	2.37492	3.49975	0.497394	-4.48459	9.23443	Meta-analysis
PBI	Serostatus/PBI (main)	Brain volume	Model 3	4.2455	3.49772	0.224828	-2.61003	11.101	Meta-analysis
Neurotropic PBI	Serostatus/PBI (main)	Brain volume	Model 1	-1.75515	6.81675	0.796811	-15.116	11.6057	Meta-analysis
Neurotropic PBI	Serostatus/PBI (main)	Brain volume	Model 2	0.312266	2.90629	0.914436	-5.38406	6.0086	Meta-analysis
Neurotropic PBI	Serostatus/PBI (main)	Brain volume	Model 3	1.51259	2.89798	0.601709	-4.16746	7.19263	Meta-analysis
HPV16	Serostatus/PBI (main)	Hippocampal volume	Model 1	0.0635482	0.0874549	0.467447	-0.107863	0.23496	Meta-analysis
HPV16	Serostatus/PBI (main)	Hippocampal volume	Model 2	0.057036	0.0632712	0.367348	-0.0669756	0.181047	Meta-analysis
HPV16	Serostatus/PBI (main)	Hippocampal volume	Model 3	0.0619704	0.0642397	0.334708	-0.0639394	0.18788	Meta-analysis
HPV18	Serostatus/PBI (main)	Hippocampal volume	Model 1	0.0233097	0.0628241	0.710614	-0.0998255	0.146445	Meta-analysis
HPV18	Serostatus/PBI (main)	Hippocampal volume	Model 2	0.0230582	0.0553754	0.677118	-0.0854775	0.131594	Meta-analysis
HPV18	Serostatus/PBI (main)	Hippocampal volume	Model 3	0.0393931	0.0675442	0.559745	-0.0929936	0.17178	Meta-analysis
HSV1	Serostatus/PBI (main)	Hippocampal volume	Model 1	0.00272193	0.0313172	0.930739	-0.0586597	0.0641036	Meta-analysis
HSV1	Serostatus/PBI (main)	Hippocampal volume	Model 2	0.0161965	0.0232074	0.485237	-0.02929	0.0616831	Meta-analysis
HSV1	Serostatus/PBI (main)	Hippocampal volume	Model 3	0.0182448	0.0237052	0.441504	-0.0282173	0.064707	Meta-analysis
HSV2	Serostatus/PBI (main)	Hippocampal volume	Model 1	0.0136275	0.0570009	0.811048	-0.0980943	0.125349	Meta-analysis
HSV2	Serostatus/PBI (main)	Hippocampal volume	Model 2	0.0579263	0.0323315	0.073191	-0.0054434	0.121296	Meta-analysis
HSV2	Serostatus/PBI (main)	Hippocampal volume	Model 3	0.0588428	0.0325709	0.0708238	-0.00499619	0.122682	Meta-analysis
VZV	Serostatus/PBI (main)	Hippocampal volume	Model 1	-0.0567699	0.0267623	0.0338997	-0.109224	-0.00431576	Meta-analysis
VZV	Serostatus/PBI (main)	Hippocampal volume	Model 2	-0.0680574	0.026145	0.00923912	-0.119302	-0.0168132	Meta-analysis
VZV	Serostatus/PBI (main)	Hippocampal volume	Model 3	-0.069711	0.0263688	0.00820061	-0.121394	-0.0180282	Meta-analysis
EBV	Serostatus/PBI (main)	Hippocampal volume	Model 1	0.0610902	0.0490122	0.212608	-0.0349738	0.157154	Meta-analysis
EBV	Serostatus/PBI (main)	Hippocampal volume	Model 2	0.0795044	0.0475893	0.0947934	-0.0137706	0.172779	Meta-analysis
EBV	Serostatus/PBI (main)	Hippocampal volume	Model 3	0.0819244	0.0483011	0.0898635	-0.0127458	0.176595	Meta-analysis
CMV	Serostatus/PBI (main)	Hippocampal volume	Model 1	-0.00516253	0.0235248	0.826299	-0.0512712	0.0409461	Meta-analysis
CMV	Serostatus/PBI (main)	Hippocampal volume	Model 2	0.0298769	0.0236988	0.20742	-0.0165728	0.0763266	Meta-analysis
CMV	Serostatus/PBI (main)	Hippocampal volume	Model 3	0.03066	0.0239938	0.201309	-0.0163678	0.0776879	Meta-analysis
HHV6A	Serostatus/PBI (main)	Hippocampal volume	Model 1	-0.0118343	0.0230352	0.60743	-0.0569833	0.0333148	Meta-analysis
HHV6A	Serostatus/PBI (main)	Hippocampal volume	Model 2	0.0119204	0.0224411	0.595289	-0.0320641	0.0559049	Meta-analysis
HHV6A	Serostatus/PBI (main)	Hippocampal volume	Model 3	0.0136817	0.0225808	0.54458	-0.0305766	0.0579401	Meta-analysis
HHV6B	Serostatus/PBI (main)	Hippocampal volume	Model 1	-0.010618	0.0220452	0.630056	-0.0538267	0.0325906	Meta-analysis
HHV6B	Serostatus/PBI (main)	Hippocampal volume	Model 2	-0.0173162	0.0240431	0.471393	-0.0644406	0.0298082	Meta-analysis
HHV6B	Serostatus/PBI (main)	Hippocampal volume	Model 3	-0.0146479	0.022822	0.520983	-0.0593789	0.0300832	Meta-analysis
HHV7	Serostatus/PBI (main)	Hippocampal volume	Model 1	0.0144206	0.0281306	0.608208	-0.0407152	0.0695565	Meta-analysis
HHV7	Serostatus/PBI (main)	Hippocampal volume	Model 2	0.0154354	0.0246731	0.531579	-0.0329238	0.0637946	Meta-analysis
HHV7	Serostatus/PBI (main)	Hippocampal volume	Model 3	0.0128489	0.0249043	0.605901	-0.0359635	0.0616614	Meta-analysis
KSHV	Serostatus/PBI (main)	Hippocampal volume	Model 1	-0.116492	0.055928	0.0372602	-0.226111	-0.0068736	Meta-analysis
KSHV	Serostatus/PBI (main)	Hippocampal volume	Model 2	-0.0824767	0.0535326	0.123394	-0.187401	0.0224472	Meta-analysis
KSHV	Serostatus/PBI (main)	Hippocampal volume	Model 3	-0.0809742	0.0537197	0.131722	-0.186265	0.0243164	Meta-analysis
Ct	Serostatus/PBI (main)	Hippocampal volume	Model 1	-0.0121822	0.0350327	0.728038	-0.0808462	0.0564819	Meta-analysis
Ct	Serostatus/PBI (main)	Hippocampal volume	Model 2	-0.000901092	0.0252382	0.971519	-0.050368	0.0485658	Meta-analysis
Ct	Serostatus/PBI (main)	Hippocampal volume	Model 3	-0.00463482	0.0254864	0.855697	-0.0545882	0.0453186	Meta-analysis
Tg	Serostatus/PBI (main)	Hippocampal volume	Model 1	-0.0316568	0.0248768	0.20318	-0.0804153	0.0171017	Meta-analysis
Tg	Serostatus/PBI (main)	Hippocampal volume	Model 2	-0.000345197	0.0242202	0.988629	-0.0478169	0.0471265	Meta-analysis
Tg	Serostatus/PBI (main)	Hippocampal volume	Model 3	-0.00481977	0.0243801	0.843286	-0.0526048	0.0429652	Meta-analysis
Hp	Serostatus/PBI (main)	Hippocampal volume	Model 1	0.0342107	0.0304769	0.261645	-0.0255241	0.0939454	Meta-analysis
Hp	Serostatus/PBI (main)	Hippocampal volume	Model 2	0.0402116	0.0247222	0.103834	-0.0082438	0.0886671	Meta-analysis
Hp	Serostatus/PBI (main)	Hippocampal volume	Model 3	0.0349957	0.023338	0.133739	-0.0107467	0.0807382	Meta-analysis
BK	Serostatus/PBI (main)	Hippocampal volume	Model 1	0.141127	0.0874134	0.106425	-0.0302038	0.312457	Meta-analysis
BK	Serostatus/PBI (main)	Hippocampal volume	Model 2	0.107319	0.0622746	0.0848317	-0.0147395	0.229377	Meta-analysis
BK	Serostatus/PBI (main)	Hippocampal volume	Model 3	0.117834	0.067759	0.0820331	-0.0149741	0.250641	Meta-analysis
JC	Serostatus/PBI (main)	Hippocampal volume	Model 1	-0.0575013	0.0212391	0.00678264	-0.09913	-0.0158727	Meta-analysis
JC	Serostatus/PBI (main)	Hippocampal volume	Model 2	-0.0572778	0.020808	0.00591085	-0.0980614	-0.0164942	Meta-analysis
JC	Serostatus/PBI (main)	Hippocampal volume	Model 3	-0.053877	0.0209134	0.00998939	-0.0948672	-0.0128868	Meta-analysis
MCV	Serostatus/PBI (main)	Hippocampal volume	Model 1	0.0299099	0.0342822	0.382956	-0.0372831	0.097103	Meta-analysis
MCV	Serostatus/PBI (main)	Hippocampal volume	Model 2	0.032907	0.0323127	0.308492	-0.030426	0.0962399	Meta-analysis
MCV	Serostatus/PBI (main)	Hippocampal volume	Model 3	0.0340283	0.035285	0.334853	-0.0351303	0.103187	Meta-analysis
PBI	Serostatus/PBI (main)	Hippocampal volume	Model 1	-0.0422872	0.115354	0.713927	-0.26838	0.183806	Meta-analysis
PBI	Serostatus/PBI (main)	Hippocampal volume	Model 2	0.0681228	0.086719	0.432126	-0.101846	0.238092	Meta-analysis
PBI	Serostatus/PBI (main)	Hippocampal volume	Model 3	0.0673089	0.087777	0.44319	-0.104734	0.239352	Meta-analysis
Neurotropic PBI	Serostatus/PBI (main)	Hippocampal volume	Model 1	-0.141905	0.0721611	0.0492399	-0.283341	-0.000469658	Meta-analysis
Neurotropic PBI	Serostatus/PBI (main)	Hippocampal volume	Model 2	-0.0327588	0.071715	0.64782	-0.17332	0.107802	Meta-analysis
Neurotropic PBI	Serostatus/PBI (main)	Hippocampal volume	Model 3	-0.0316232	0.0724576	0.66252	-0.17364	0.110394	Meta-analysis
HPV16	Serostatus/PBI (main)	WMHV	Model 1	0.190382	0.0881863	0.0308612	0.0175366	0.363227	Meta-analysis
HPV16	Serostatus/PBI (main)	WMHV	Model 2	0.204766	0.080121	0.0105972	0.0477288	0.361803	Meta-analysis
HPV16	Serostatus/PBI (main)	WMHV	Model 3	0.207831	0.08036	0.00970264	0.0503255	0.365337	Meta-analysis
HPV18	Serostatus/PBI (main)	WMHV	Model 1	0.0671315	0.104344	0.519988	-0.137384	0.271647	Meta-analysis
HPV18	Serostatus/PBI (main)	WMHV	Model 2	0.0848447	0.0968144	0.380832	-0.104912	0.274601	Meta-analysis
HPV18	Serostatus/PBI (main)	WMHV	Model 3	0.099282	0.0888107	0.263607	-0.074787	0.273351	Meta-analysis
HSV1	Serostatus/PBI (main)	WMHV	Model 1	0.0485	0.0420207	0.248421	-0.0338605	0.130861	Meta-analysis
HSV1	Serostatus/PBI (main)	WMHV	Model 2	0.0207552	0.0384768	0.589596	-0.0546593	0.0961696	Meta-analysis
HSV1	Serostatus/PBI (main)	WMHV	Model 3	0.00796257	0.0391576	0.838864	-0.0687863	0.0847115	Meta-analysis
HSV2	Serostatus/PBI (main)	WMHV	Model 1	0.135878	0.0923132	0.141041	-0.0450556	0.316812	Meta-analysis
HSV2	Serostatus/PBI (main)	WMHV	Model 2	0.0236013	0.0529689	0.655909	-0.0802177	0.12742	Meta-analysis
HSV2	Serostatus/PBI (main)	WMHV	Model 3	0.00942596	0.0531224	0.859164	-0.0946939	0.113546	Meta-analysis
VZV	Serostatus/PBI (main)	WMHV	Model 1	-0.0526454	0.0472153	0.264847	-0.145187	0.0398965	Meta-analysis
VZV	Serostatus/PBI (main)	WMHV	Model 2	-0.0446532	0.0467755	0.339765	-0.136333	0.0470267	Meta-analysis
VZV	Serostatus/PBI (main)	WMHV	Model 3	-0.0381832	0.0549934	0.487479	-0.14597	0.0696038	Meta-analysis
EBV	Serostatus/PBI (main)	WMHV	Model 1	0.0702536	0.0863067	0.415646	-0.0989075	0.239415	Meta-analysis
EBV	Serostatus/PBI (main)	WMHV	Model 2	0.0502845	0.0789851	0.524364	-0.104526	0.205095	Meta-analysis
EBV	Serostatus/PBI (main)	WMHV	Model 3	0.0199815	0.0799082	0.802544	-0.136639	0.176602	Meta-analysis
CMV	Serostatus/PBI (main)	WMHV	Model 1	0.117663	0.0413315	0.00441602	0.036653	0.198672	Meta-analysis
CMV	Serostatus/PBI (main)	WMHV	Model 2	0.0360873	0.0395654	0.36172	-0.0414609	0.113635	Meta-analysis
CMV	Serostatus/PBI (main)	WMHV	Model 3	0.0284442	0.0399288	0.476234	-0.0498163	0.106705	Meta-analysis
HHV6A	Serostatus/PBI (main)	WMHV	Model 1	0.109747	0.0405324	0.00677666	0.030303	0.18919	Meta-analysis
HHV6A	Serostatus/PBI (main)	WMHV	Model 2	0.0550113	0.0371098	0.138236	-0.0177239	0.127747	Meta-analysis
HHV6A	Serostatus/PBI (main)	WMHV	Model 3	0.0547791	0.0371754	0.140609	-0.0180848	0.127643	Meta-analysis
HHV6B	Serostatus/PBI (main)	WMHV	Model 1	-0.00568788	0.0387607	0.883335	-0.0816589	0.0702831	Meta-analysis
HHV6B	Serostatus/PBI (main)	WMHV	Model 2	0.0205523	0.0353044	0.560468	-0.0486443	0.0897489	Meta-analysis
HHV6B	Serostatus/PBI (main)	WMHV	Model 3	0.0279028	0.0355019	0.431895	-0.0416808	0.0974864	Meta-analysis
HHV7	Serostatus/PBI (main)	WMHV	Model 1	-0.0296874	0.0440152	0.500006	-0.115957	0.0565824	Meta-analysis
HHV7	Serostatus/PBI (main)	WMHV	Model 2	0.00522604	0.040354	0.896958	-0.0738677	0.0843198	Meta-analysis
HHV7	Serostatus/PBI (main)	WMHV	Model 3	0.0201737	0.0472932	0.669695	-0.072521	0.112868	Meta-analysis
KSHV	Serostatus/PBI (main)	WMHV	Model 1	0.267203	0.153425	0.0815797	-0.0335091	0.567916	Meta-analysis
KSHV	Serostatus/PBI (main)	WMHV	Model 2	0.146115	0.113077	0.196296	-0.075515	0.367745	Meta-analysis
KSHV	Serostatus/PBI (main)	WMHV	Model 3	0.161429	0.125654	0.198896	-0.084854	0.407711	Meta-analysis
Ct	Serostatus/PBI (main)	WMHV	Model 1	-0.0450221	0.105539	0.669678	-0.251879	0.161835	Meta-analysis
Ct	Serostatus/PBI (main)	WMHV	Model 2	-0.0339385	0.0609069	0.577377	-0.153316	0.0854389	Meta-analysis
Ct	Serostatus/PBI (main)	WMHV	Model 3	-0.040721	0.0701034	0.561328	-0.178124	0.0966816	Meta-analysis
Tg	Serostatus/PBI (main)	WMHV	Model 1	0.102324	0.0610905	0.093942	-0.0174132	0.222062	Meta-analysis
Tg	Serostatus/PBI (main)	WMHV	Model 2	0.0366563	0.0400698	0.360291	-0.0418805	0.115193	Meta-analysis
Tg	Serostatus/PBI (main)	WMHV	Model 3	0.0304103	0.0402048	0.449418	-0.0483911	0.109212	Meta-analysis
Hp	Serostatus/PBI (main)	WMHV	Model 1	0.068649	0.0404189	0.0894253	-0.0105721	0.14787	Meta-analysis
Hp	Serostatus/PBI (main)	WMHV	Model 2	0.0275775	0.0374324	0.461287	-0.04579	0.100945	Meta-analysis
Hp	Serostatus/PBI (main)	WMHV	Model 3	0.0109698	0.0378693	0.772065	-0.063254	0.0851935	Meta-analysis
BK	Serostatus/PBI (main)	WMHV	Model 1	-0.201911	0.180724	0.263895	-0.55613	0.152309	Meta-analysis
BK	Serostatus/PBI (main)	WMHV	Model 2	-0.117718	0.0980526	0.229922	-0.309901	0.0744652	Meta-analysis
BK	Serostatus/PBI (main)	WMHV	Model 3	-0.100291	0.103541	0.332737	-0.303232	0.102649	Meta-analysis
JC	Serostatus/PBI (main)	WMHV	Model 1	-0.0226192	0.0840917	0.787943	-0.187439	0.1422	Meta-analysis
JC	Serostatus/PBI (main)	WMHV	Model 2	-0.0300201	0.0637737	0.637834	-0.155017	0.0949762	Meta-analysis
JC	Serostatus/PBI (main)	WMHV	Model 3	-0.0364021	0.0639957	0.569478	-0.161834	0.0890296	Meta-analysis
MCV	Serostatus/PBI (main)	WMHV	Model 1	-0.0611729	0.0828272	0.460173	-0.223514	0.101168	Meta-analysis
MCV	Serostatus/PBI (main)	WMHV	Model 2	-0.0742407	0.0705099	0.292381	-0.21244	0.0639586	Meta-analysis
MCV	Serostatus/PBI (main)	WMHV	Model 3	-0.0658031	0.0689347	0.339794	-0.200915	0.0693089	Meta-analysis
PBI	Serostatus/PBI (main)	WMHV	Model 1	0.287653	0.327206	0.379337	-0.35367	0.928976	Meta-analysis
PBI	Serostatus/PBI (main)	WMHV	Model 2	0.0960141	0.223621	0.667661	-0.342283	0.534311	Meta-analysis
PBI	Serostatus/PBI (main)	WMHV	Model 3	0.0815149	0.236093	0.729894	-0.381227	0.544256	Meta-analysis
Neurotropic PBI	Serostatus/PBI (main)	WMHV	Model 1	0.386254	0.15954	0.0154756	0.0735563	0.698952	Meta-analysis
Neurotropic PBI	Serostatus/PBI (main)	WMHV	Model 2	0.158223	0.118942	0.183436	-0.0749039	0.39135	Meta-analysis
Neurotropic PBI	Serostatus/PBI (main)	WMHV	Model 3	0.141261	0.119755	0.238166	-0.0934589	0.375981	Meta-analysis

## Sheet: Seroreactivity-Main
antigen	analysis	outcome	model	beta	std.error	p.value	ci_lower	ci_upper	study
HSV1 (1gG)	Seroreactivity tertiles (main)	Brain volume	Model 1	-4.20071	2.67095	0.116946	-9.43577	1.03435	NSHD
HSV2 (2mgG)	Seroreactivity tertiles (main)	Brain volume	Model 1	-18.8154	13.7863	0.189837	-45.8366	8.20572	NSHD
VZV (gEgI)	Seroreactivity tertiles (main)	Brain volume	Model 1	-3.79121	2.39668	0.114633	-8.48871	0.906276	NSHD
EBV (VCA)	Seroreactivity tertiles (main)	Brain volume	Model 1	3.71324	2.16056	0.0864759	-0.521451	7.94794	NSHD
CMV (pp150)	Seroreactivity tertiles (main)	Brain volume	Model 1	1.27414	2.77042	0.646025	-4.15588	6.70416	NSHD
HHV6A (1E1A)	Seroreactivity tertiles (main)	Brain volume	Model 1	3.69244	3.35348	0.272467	-2.88038	10.2653	NSHD
HHV6B (1E1B)	Seroreactivity tertiles (main)	Brain volume	Model 1	-0.984931	3.32111	0.767137	-7.4943	5.52444	NSHD
HHV7 (U14)	Seroreactivity tertiles (main)	Brain volume	Model 1	0.00775197	2.40985	0.997435	-4.71556	4.73107	NSHD
BK (VP1)	Seroreactivity tertiles (main)	Brain volume	Model 1	0.992597	2.15411	0.645203	-3.22946	5.21466	NSHD
JC (VP1)	Seroreactivity tertiles (main)	Brain volume	Model 1	-5.97188	3.09477	0.0548942	-12.0376	0.0938685	NSHD
MCV (VP1)	Seroreactivity tertiles (main)	Brain volume	Model 1	-8.56669	2.57734	0.00100789	-13.6183	-3.5151	NSHD
Tg (p22)	Seroreactivity tertiles (main)	Brain volume	Model 1	-6.77738	8.39736	0.425548	-23.2362	9.68146	NSHD
Hp (CagA)	Seroreactivity tertiles (main)	Brain volume	Model 1	0.885249	5.68794	0.876899	-10.2631	12.0336	NSHD
Ct (pGP3)	Seroreactivity tertiles (main)	Brain volume	Model 1	4.16135	6.14373	0.501439	-7.88035	16.2031	NSHD
HSV1 (1gG)	Seroreactivity tertiles (main)	Brain volume	Model 2	-2.66253	2.57758	0.302555	-7.7146	2.38953	NSHD
HSV2 (2mgG)	Seroreactivity tertiles (main)	Brain volume	Model 2	-11.3314	15.3528	0.472401	-41.423	18.7601	NSHD
VZV (gEgI)	Seroreactivity tertiles (main)	Brain volume	Model 2	-2.07329	2.31935	0.372023	-6.61921	2.47263	NSHD
EBV (VCA)	Seroreactivity tertiles (main)	Brain volume	Model 2	1.64461	2.08951	0.43172	-2.45082	5.74004	NSHD
CMV (pp150)	Seroreactivity tertiles (main)	Brain volume	Model 2	0.0100507	2.69924	0.997032	-5.28047	5.30057	NSHD
HHV6A (1E1A)	Seroreactivity tertiles (main)	Brain volume	Model 2	5.43504	3.23004	0.0943676	-0.895827	11.7659	NSHD
HHV6B (1E1B)	Seroreactivity tertiles (main)	Brain volume	Model 2	-0.880589	3.21577	0.784529	-7.1835	5.42233	NSHD
HHV7 (U14)	Seroreactivity tertiles (main)	Brain volume	Model 2	-0.654679	2.28609	0.774783	-5.13542	3.82607	NSHD
BK (VP1)	Seroreactivity tertiles (main)	Brain volume	Model 2	1.18568	2.07431	0.567921	-2.87997	5.25133	NSHD
JC (VP1)	Seroreactivity tertiles (main)	Brain volume	Model 2	-4.18542	2.98304	0.161981	-10.0322	1.66135	NSHD
MCV (VP1)	Seroreactivity tertiles (main)	Brain volume	Model 2	-9.30237	2.45191	0.000182642	-14.1081	-4.49663	NSHD
Tg (p22)	Seroreactivity tertiles (main)	Brain volume	Model 2	-11.8677	8.41766	0.169154	-28.3663	4.63091	NSHD
Hp (CagA)	Seroreactivity tertiles (main)	Brain volume	Model 2	0.511688	5.68707	0.92866	-10.635	11.6583	NSHD
Ct (pGP3)	Seroreactivity tertiles (main)	Brain volume	Model 2	2.8781	6.62018	0.665819	-10.0974	15.8536	NSHD
HSV1 (1gG)	Seroreactivity tertiles (main)	Brain volume	Model 3	-2.23725	2.57273	0.385331	-7.2798	2.8053	NSHD
HSV2 (2mgG)	Seroreactivity tertiles (main)	Brain volume	Model 3	-12.1578	25.1733	0.650922	-61.4974	37.1818	NSHD
VZV (gEgI)	Seroreactivity tertiles (main)	Brain volume	Model 3	-1.68579	2.26891	0.458034	-6.13285	2.76128	NSHD
EBV (VCA)	Seroreactivity tertiles (main)	Brain volume	Model 3	1.4809	2.06241	0.473178	-2.56142	5.52323	NSHD
CMV (pp150)	Seroreactivity tertiles (main)	Brain volume	Model 3	-0.050654	2.6249	0.984622	-5.19546	5.09415	NSHD
HHV6A (1E1A)	Seroreactivity tertiles (main)	Brain volume	Model 3	6.36503	3.20053	0.0485246	0.0919925	12.6381	NSHD
HHV6B (1E1B)	Seroreactivity tertiles (main)	Brain volume	Model 3	-1.02262	3.12927	0.744236	-7.15599	5.11076	NSHD
HHV7 (U14)	Seroreactivity tertiles (main)	Brain volume	Model 3	-1.24791	2.2107	0.572845	-5.58089	3.08506	NSHD
BK (VP1)	Seroreactivity tertiles (main)	Brain volume	Model 3	1.60933	2.04039	0.430761	-2.38984	5.60849	NSHD
JC (VP1)	Seroreactivity tertiles (main)	Brain volume	Model 3	-5.34033	2.99772	0.0762617	-11.2159	0.535194	NSHD
MCV (VP1)	Seroreactivity tertiles (main)	Brain volume	Model 3	-8.70464	2.43396	0.0004149	-13.4752	-3.93409	NSHD
Tg (p22)	Seroreactivity tertiles (main)	Brain volume	Model 3	-17.1612	9.61728	0.0901288	-36.0111	1.68867	NSHD
Hp (CagA)	Seroreactivity tertiles (main)	Brain volume	Model 3	-0.798802	6.21066	0.898302	-12.9717	11.3741	NSHD
Ct (pGP3)	Seroreactivity tertiles (main)	Brain volume	Model 3	8.62528	7.10532	0.232874	-5.30115	22.5517	NSHD
HSV1 (1gG)	Seroreactivity tertiles (main)	Hippocampal volume	Model 1	0.00390526	0.0547272	0.943165	-0.10336	0.111171	NSHD
HSV2 (2mgG)	Seroreactivity tertiles (main)	Hippocampal volume	Model 1	-0.22592	0.291744	0.44918	-0.797738	0.345899	NSHD
VZV (gEgI)	Seroreactivity tertiles (main)	Hippocampal volume	Model 1	-0.108746	0.0499366	0.030133	-0.206622	-0.0108705	NSHD
EBV (VCA)	Seroreactivity tertiles (main)	Hippocampal volume	Model 1	0.0087311	0.0449943	0.846239	-0.0794577	0.0969199	NSHD
CMV (pp150)	Seroreactivity tertiles (main)	Hippocampal volume	Model 1	0.0129626	0.0582143	0.823994	-0.101137	0.127063	NSHD
HHV6A (1E1A)	Seroreactivity tertiles (main)	Hippocampal volume	Model 1	0.0384532	0.0732182	0.600158	-0.105054	0.181961	NSHD
HHV6B (1E1B)	Seroreactivity tertiles (main)	Hippocampal volume	Model 1	0.0835486	0.0678501	0.219782	-0.0494377	0.216535	NSHD
HHV7 (U14)	Seroreactivity tertiles (main)	Hippocampal volume	Model 1	-0.0659666	0.0519859	0.205408	-0.167859	0.0359258	NSHD
BK (VP1)	Seroreactivity tertiles (main)	Hippocampal volume	Model 1	0.0216707	0.0444761	0.626357	-0.0655023	0.108844	NSHD
JC (VP1)	Seroreactivity tertiles (main)	Hippocampal volume	Model 1	-0.0259171	0.0574769	0.652483	-0.138572	0.0867377	NSHD
MCV (VP1)	Seroreactivity tertiles (main)	Hippocampal volume	Model 1	-0.069897	0.054347	0.199478	-0.176417	0.0366232	NSHD
Tg (p22)	Seroreactivity tertiles (main)	Hippocampal volume	Model 1	0.128789	0.163239	0.435914	-0.191159	0.448737	NSHD
Hp (CagA)	Seroreactivity tertiles (main)	Hippocampal volume	Model 1	0.201804	0.11079	0.0740633	-0.0153454	0.418953	NSHD
Ct (pGP3)	Seroreactivity tertiles (main)	Hippocampal volume	Model 1	-0.0524909	0.116269	0.653687	-0.280379	0.175397	NSHD
HSV1 (1gG)	Seroreactivity tertiles (main)	Hippocampal volume	Model 2	-0.00140441	0.0544081	0.979426	-0.108044	0.105235	NSHD
HSV2 (2mgG)	Seroreactivity tertiles (main)	Hippocampal volume	Model 2	-0.117882	0.320607	0.718489	-0.746271	0.510507	NSHD
VZV (gEgI)	Seroreactivity tertiles (main)	Hippocampal volume	Model 2	-0.113463	0.0500519	0.0240442	-0.211565	-0.0153616	NSHD
EBV (VCA)	Seroreactivity tertiles (main)	Hippocampal volume	Model 2	0.0116611	0.0452911	0.796954	-0.0771095	0.100432	NSHD
CMV (pp150)	Seroreactivity tertiles (main)	Hippocampal volume	Model 2	0.0200778	0.0582421	0.730624	-0.0940768	0.134232	NSHD
HHV6A (1E1A)	Seroreactivity tertiles (main)	Hippocampal volume	Model 2	0.0500281	0.0741813	0.501016	-0.0953672	0.195423	NSHD
HHV6B (1E1B)	Seroreactivity tertiles (main)	Hippocampal volume	Model 2	0.0808019	0.0662576	0.224264	-0.049063	0.210667	NSHD
HHV7 (U14)	Seroreactivity tertiles (main)	Hippocampal volume	Model 2	-0.0692788	0.051669	0.180961	-0.17055	0.0319925	NSHD
BK (VP1)	Seroreactivity tertiles (main)	Hippocampal volume	Model 2	0.0275019	0.0448451	0.540059	-0.0603945	0.115398	NSHD
JC (VP1)	Seroreactivity tertiles (main)	Hippocampal volume	Model 2	-0.00680127	0.0577978	0.906432	-0.120085	0.106483	NSHD
MCV (VP1)	Seroreactivity tertiles (main)	Hippocampal volume	Model 2	-0.0684953	0.0542418	0.207747	-0.174809	0.0378187	NSHD
Tg (p22)	Seroreactivity tertiles (main)	Hippocampal volume	Model 2	0.197983	0.175593	0.268714	-0.146179	0.542146	NSHD
Hp (CagA)	Seroreactivity tertiles (main)	Hippocampal volume	Model 2	0.181114	0.11135	0.109988	-0.0371317	0.39936	NSHD
Ct (pGP3)	Seroreactivity tertiles (main)	Hippocampal volume	Model 2	-0.0279686	0.122809	0.820878	-0.268675	0.212738	NSHD
HSV1 (1gG)	Seroreactivity tertiles (main)	Hippocampal volume	Model 3	0.000676753	0.0560797	0.990381	-0.109239	0.110593	NSHD
HSV2 (2mgG)	Seroreactivity tertiles (main)	Hippocampal volume	Model 3	-0.298039	0.229554	0.25463	-0.747965	0.151887	NSHD
VZV (gEgI)	Seroreactivity tertiles (main)	Hippocampal volume	Model 3	-0.11177	0.0508005	0.0285129	-0.211339	-0.0122015	NSHD
EBV (VCA)	Seroreactivity tertiles (main)	Hippocampal volume	Model 3	0.00887113	0.0462048	0.847849	-0.0816902	0.0994325	NSHD
CMV (pp150)	Seroreactivity tertiles (main)	Hippocampal volume	Model 3	-0.00811645	0.0602465	0.892961	-0.1262	0.109967	NSHD
HHV6A (1E1A)	Seroreactivity tertiles (main)	Hippocampal volume	Model 3	0.0690606	0.0757189	0.363178	-0.0793484	0.21747	NSHD
HHV6B (1E1B)	Seroreactivity tertiles (main)	Hippocampal volume	Model 3	0.0774555	0.0676374	0.253782	-0.0551138	0.210025	NSHD
HHV7 (U14)	Seroreactivity tertiles (main)	Hippocampal volume	Model 3	-0.0698834	0.052167	0.18139	-0.172131	0.0323639	NSHD
BK (VP1)	Seroreactivity tertiles (main)	Hippocampal volume	Model 3	0.0147692	0.045934	0.747985	-0.0752615	0.1048	NSHD
JC (VP1)	Seroreactivity tertiles (main)	Hippocampal volume	Model 3	0.00326013	0.058794	0.955832	-0.111976	0.118496	NSHD
MCV (VP1)	Seroreactivity tertiles (main)	Hippocampal volume	Model 3	-0.0711124	0.0548682	0.196096	-0.178654	0.0364293	NSHD
Tg (p22)	Seroreactivity tertiles (main)	Hippocampal volume	Model 3	-0.00643262	0.242258	0.97909	-0.481257	0.468392	NSHD
Hp (CagA)	Seroreactivity tertiles (main)	Hippocampal volume	Model 3	0.241228	0.139973	0.0925156	-0.0331184	0.515574	NSHD
Ct (pGP3)	Seroreactivity tertiles (main)	Hippocampal volume	Model 3	0.02724	0.134689	0.840892	-0.23675	0.29123	NSHD
HSV1 (1gG)	Seroreactivity tertiles (main)	WMHV	Model 1	-0.0339821	0.106734	0.750447	-0.243181	0.175217	NSHD
HSV2 (2mgG)	Seroreactivity tertiles (main)	WMHV	Model 1	-0.565593	0.533005	0.305092	-1.61028	0.479097	NSHD
VZV (gEgI)	Seroreactivity tertiles (main)	WMHV	Model 1	0.135598	0.0980347	0.167573	-0.05655	0.327746	NSHD
EBV (VCA)	Seroreactivity tertiles (main)	WMHV	Model 1	0.151757	0.0877885	0.0846914	-0.0203082	0.323823	NSHD
CMV (pp150)	Seroreactivity tertiles (main)	WMHV	Model 1	0.199388	0.111363	0.0747725	-0.018884	0.41766	NSHD
HHV6A (1E1A)	Seroreactivity tertiles (main)	WMHV	Model 1	-0.02255	0.150246	0.880888	-0.317032	0.271932	NSHD
HHV6B (1E1B)	Seroreactivity tertiles (main)	WMHV	Model 1	-0.0691337	0.13403	0.606643	-0.331832	0.193565	NSHD
HHV7 (U14)	Seroreactivity tertiles (main)	WMHV	Model 1	0.0976269	0.0983675	0.32176	-0.0951734	0.290427	NSHD
BK (VP1)	Seroreactivity tertiles (main)	WMHV	Model 1	-0.131818	0.0872244	0.131557	-0.302777	0.0391422	NSHD
JC (VP1)	Seroreactivity tertiles (main)	WMHV	Model 1	-0.0649406	0.115071	0.573081	-0.290479	0.160598	NSHD
MCV (VP1)	Seroreactivity tertiles (main)	WMHV	Model 1	-0.0491547	0.103975	0.636774	-0.252946	0.154637	NSHD
Tg (p22)	Seroreactivity tertiles (main)	WMHV	Model 1	0.241983	0.268749	0.37481	-0.284764	0.76873	NSHD
Hp (CagA)	Seroreactivity tertiles (main)	WMHV	Model 1	0.449257	0.201248	0.0298328	0.0548097	0.843703	NSHD
Ct (pGP3)	Seroreactivity tertiles (main)	WMHV	Model 1	-0.0961643	0.275702	0.728864	-0.636541	0.444212	NSHD
HSV1 (1gG)	Seroreactivity tertiles (main)	WMHV	Model 2	-0.00396136	0.106524	0.970364	-0.212749	0.204826	NSHD
HSV2 (2mgG)	Seroreactivity tertiles (main)	WMHV	Model 2	-0.183085	0.563057	0.750501	-1.28668	0.920508	NSHD
VZV (gEgI)	Seroreactivity tertiles (main)	WMHV	Model 2	0.149703	0.0982634	0.128627	-0.042893	0.342299	NSHD
EBV (VCA)	Seroreactivity tertiles (main)	WMHV	Model 2	0.12607	0.087754	0.151664	-0.0459279	0.298068	NSHD
CMV (pp150)	Seroreactivity tertiles (main)	WMHV	Model 2	0.176867	0.111622	0.114545	-0.0419119	0.395646	NSHD
HHV6A (1E1A)	Seroreactivity tertiles (main)	WMHV	Model 2	-0.0472935	0.145316	0.74528	-0.332113	0.237526	NSHD
HHV6B (1E1B)	Seroreactivity tertiles (main)	WMHV	Model 2	-0.0639339	0.133419	0.632412	-0.325436	0.197568	NSHD
HHV7 (U14)	Seroreactivity tertiles (main)	WMHV	Model 2	0.1006	0.0987393	0.309098	-0.0929292	0.294129	NSHD
BK (VP1)	Seroreactivity tertiles (main)	WMHV	Model 2	-0.154885	0.0874299	0.0772796	-0.326248	0.0164775	NSHD
JC (VP1)	Seroreactivity tertiles (main)	WMHV	Model 2	-0.0519148	0.116521	0.656366	-0.280295	0.176465	NSHD
MCV (VP1)	Seroreactivity tertiles (main)	WMHV	Model 2	-0.0544905	0.103225	0.598025	-0.256812	0.147831	NSHD
Tg (p22)	Seroreactivity tertiles (main)	WMHV	Model 2	0.180752	0.289243	0.537054	-0.386164	0.747669	NSHD
Hp (CagA)	Seroreactivity tertiles (main)	WMHV	Model 2	0.444867	0.189189	0.0226737	0.0740577	0.815677	NSHD
Ct (pGP3)	Seroreactivity tertiles (main)	WMHV	Model 2	-0.125739	0.284266	0.660516	-0.682901	0.431424	NSHD
HSV1 (1gG)	Seroreactivity tertiles (main)	WMHV	Model 3	0.0409209	0.108825	0.707217	-0.172376	0.254218	NSHD
HSV2 (2mgG)	Seroreactivity tertiles (main)	WMHV	Model 3	-0.288126	1.02622	0.797986	-2.29951	1.72326	NSHD
VZV (gEgI)	Seroreactivity tertiles (main)	WMHV	Model 3	0.179877	0.0985196	0.0688486	-0.013221	0.372976	NSHD
EBV (VCA)	Seroreactivity tertiles (main)	WMHV	Model 3	0.104355	0.0892462	0.243056	-0.0705674	0.279278	NSHD
CMV (pp150)	Seroreactivity tertiles (main)	WMHV	Model 3	0.248967	0.116719	0.0341161	0.0201984	0.477736	NSHD
HHV6A (1E1A)	Seroreactivity tertiles (main)	WMHV	Model 3	0.00667604	0.151616	0.964939	-0.290491	0.303843	NSHD
HHV6B (1E1B)	Seroreactivity tertiles (main)	WMHV	Model 3	-0.0667188	0.135991	0.624374	-0.33326	0.199823	NSHD
HHV7 (U14)	Seroreactivity tertiles (main)	WMHV	Model 3	0.0713495	0.0975536	0.465135	-0.119856	0.262555	NSHD
BK (VP1)	Seroreactivity tertiles (main)	WMHV	Model 3	-0.145616	0.0889586	0.102512	-0.319975	0.0287429	NSHD
JC (VP1)	Seroreactivity tertiles (main)	WMHV	Model 3	-0.130482	0.113831	0.252988	-0.353591	0.0926259	NSHD
MCV (VP1)	Seroreactivity tertiles (main)	WMHV	Model 3	-0.0395115	0.103997	0.704317	-0.243346	0.164323	NSHD
Tg (p22)	Seroreactivity tertiles (main)	WMHV	Model 3	0.0723859	0.40605	0.860475	-0.723471	0.868243	NSHD
Hp (CagA)	Seroreactivity tertiles (main)	WMHV	Model 3	0.425941	0.20889	0.0482375	0.0165173	0.835365	NSHD
Ct (pGP3)	Seroreactivity tertiles (main)	WMHV	Model 3	-0.155697	0.326556	0.636739	-0.795747	0.484353	NSHD
HSV1 (1gG)	Seroreactivity tertiles (main)	Brain volume	Model 1	0.121562	1.25768	0.923019	-2.3435	2.58662	SABRE
HSV2 (2mgG)	Seroreactivity tertiles (main)	Brain volume	Model 1	-1.11998	3.02857	0.711942	-7.05597	4.81601	SABRE
VZV (gEgI)	Seroreactivity tertiles (main)	Brain volume	Model 1	-0.717163	1.31721	0.586261	-3.29889	1.86457	SABRE
EBV (VCA)	Seroreactivity tertiles (main)	Brain volume	Model 1	-2.53388	1.15266	0.0281274	-4.79309	-0.274674	SABRE
CMV (pp150)	Seroreactivity tertiles (main)	Brain volume	Model 1	-3.33353	1.22147	0.00646248	-5.72761	-0.939456	SABRE
HHV6A (1E1A)	Seroreactivity tertiles (main)	Brain volume	Model 1	3.28068	2.23012	0.142284	-1.09035	7.65172	SABRE
HHV6B (1E1B)	Seroreactivity tertiles (main)	Brain volume	Model 1	1.23675	1.77233	0.485632	-2.23701	4.71051	SABRE
HHV7 (U14)	Seroreactivity tertiles (main)	Brain volume	Model 1	-1.8537	1.66587	0.266283	-5.11881	1.41141	SABRE
BK (VP1)	Seroreactivity tertiles (main)	Brain volume	Model 1	0.152018	1.1726	0.896874	-2.14627	2.4503	SABRE
JC (VP1)	Seroreactivity tertiles (main)	Brain volume	Model 1	0.573193	1.41966	0.686508	-2.20933	3.35572	SABRE
MCV (VP1)	Seroreactivity tertiles (main)	Brain volume	Model 1	-1.22691	1.3766	0.373051	-3.92505	1.47124	SABRE
Tg (p22)	Seroreactivity tertiles (main)	Brain volume	Model 1	-5.51744	3.55251	0.123268	-12.4804	1.44548	SABRE
Hp (CagA)	Seroreactivity tertiles (main)	Brain volume	Model 1	3.46449	1.71388	0.0437863	0.105284	6.8237	SABRE
Ct (pGP3)	Seroreactivity tertiles (main)	Brain volume	Model 1	-3.28925	1.64071	0.0454989	-6.50505	-0.073452	SABRE
HSV1 (1gG)	Seroreactivity tertiles (main)	Brain volume	Model 2	0.280015	1.10796	0.800529	-1.89159	2.45162	SABRE
HSV2 (2mgG)	Seroreactivity tertiles (main)	Brain volume	Model 2	-1.3187	2.49011	0.597041	-6.19932	3.56191	SABRE
VZV (gEgI)	Seroreactivity tertiles (main)	Brain volume	Model 2	-0.987639	1.13281	0.383523	-3.20795	1.23268	SABRE
EBV (VCA)	Seroreactivity tertiles (main)	Brain volume	Model 2	-1.22542	0.993569	0.217698	-3.17282	0.721975	SABRE
CMV (pp150)	Seroreactivity tertiles (main)	Brain volume	Model 2	-1.50536	1.06492	0.157798	-3.59261	0.581888	SABRE
HHV6A (1E1A)	Seroreactivity tertiles (main)	Brain volume	Model 2	0.418711	1.91305	0.826897	-3.33088	4.1683	SABRE
HHV6B (1E1B)	Seroreactivity tertiles (main)	Brain volume	Model 2	-0.673795	1.49111	0.651565	-3.59637	2.24878	SABRE
HHV7 (U14)	Seroreactivity tertiles (main)	Brain volume	Model 2	-2.08662	1.44773	0.15005	-4.92418	0.750942	SABRE
BK (VP1)	Seroreactivity tertiles (main)	Brain volume	Model 2	-0.614412	1.02105	0.54747	-2.61566	1.38684	SABRE
JC (VP1)	Seroreactivity tertiles (main)	Brain volume	Model 2	1.76758	1.24166	0.154989	-0.666065	4.20123	SABRE
MCV (VP1)	Seroreactivity tertiles (main)	Brain volume	Model 2	-0.962893	1.18405	0.416326	-3.28363	1.35784	SABRE
Tg (p22)	Seroreactivity tertiles (main)	Brain volume	Model 2	-3.52017	3.17931	0.270708	-9.75161	2.71128	SABRE
Hp (CagA)	Seroreactivity tertiles (main)	Brain volume	Model 2	2.36117	1.49898	0.115875	-0.576836	5.29918	SABRE
Ct (pGP3)	Seroreactivity tertiles (main)	Brain volume	Model 2	-2.64268	1.45415	0.0697381	-5.49281	0.207457	SABRE
HSV1 (1gG)	Seroreactivity tertiles (main)	Brain volume	Model 3	0.332858	1.09878	0.762003	-1.82075	2.48646	SABRE
HSV2 (2mgG)	Seroreactivity tertiles (main)	Brain volume	Model 3	-0.944329	2.50181	0.706294	-5.84788	3.95922	SABRE
VZV (gEgI)	Seroreactivity tertiles (main)	Brain volume	Model 3	-1.15718	1.1265	0.304589	-3.36513	1.05077	SABRE
EBV (VCA)	Seroreactivity tertiles (main)	Brain volume	Model 3	-1.03968	0.984807	0.291324	-2.9699	0.890546	SABRE
CMV (pp150)	Seroreactivity tertiles (main)	Brain volume	Model 3	-1.22203	1.05944	0.249	-3.29853	0.85447	SABRE
HHV6A (1E1A)	Seroreactivity tertiles (main)	Brain volume	Model 3	-0.155481	1.89851	0.934785	-3.87655	3.56559	SABRE
HHV6B (1E1B)	Seroreactivity tertiles (main)	Brain volume	Model 3	-0.946114	1.46942	0.519981	-3.82618	1.93396	SABRE
HHV7 (U14)	Seroreactivity tertiles (main)	Brain volume	Model 3	-2.005	1.43343	0.162445	-4.81452	0.804523	SABRE
BK (VP1)	Seroreactivity tertiles (main)	Brain volume	Model 3	-1.00626	1.01828	0.323282	-3.0021	0.989569	SABRE
JC (VP1)	Seroreactivity tertiles (main)	Brain volume	Model 3	2.01605	1.22119	0.09919	-0.377493	4.40958	SABRE
MCV (VP1)	Seroreactivity tertiles (main)	Brain volume	Model 3	-0.15903	1.1676	0.891695	-2.44753	2.12947	SABRE
Tg (p22)	Seroreactivity tertiles (main)	Brain volume	Model 3	-1.82762	3.42756	0.595137	-8.54564	4.8904	SABRE
Hp (CagA)	Seroreactivity tertiles (main)	Brain volume	Model 3	2.3092	1.50612	0.1259	-0.642793	5.26118	SABRE
Ct (pGP3)	Seroreactivity tertiles (main)	Brain volume	Model 3	-2.4363	1.44299	0.0919484	-5.26456	0.391948	SABRE
HSV1 (1gG)	Seroreactivity tertiles (main)	Hippocampal volume	Model 1	0.00969298	0.0293696	0.741442	-0.0478714	0.0672573	SABRE
HSV2 (2mgG)	Seroreactivity tertiles (main)	Hippocampal volume	Model 1	-0.0209434	0.0515713	0.685125	-0.122023	0.0801364	SABRE
VZV (gEgI)	Seroreactivity tertiles (main)	Hippocampal volume	Model 1	0.0127434	0.031061	0.681705	-0.0481362	0.073623	SABRE
EBV (VCA)	Seroreactivity tertiles (main)	Hippocampal volume	Model 1	-0.0135916	0.027009	0.614904	-0.0665291	0.039346	SABRE
CMV (pp150)	Seroreactivity tertiles (main)	Hippocampal volume	Model 1	-0.0211249	0.0269847	0.433904	-0.0740149	0.0317651	SABRE
HHV6A (1E1A)	Seroreactivity tertiles (main)	Hippocampal volume	Model 1	0.0315008	0.0491008	0.521637	-0.0647368	0.127738	SABRE
HHV6B (1E1B)	Seroreactivity tertiles (main)	Hippocampal volume	Model 1	0.0170569	0.0401165	0.670893	-0.0615714	0.0956852	SABRE
HHV7 (U14)	Seroreactivity tertiles (main)	Hippocampal volume	Model 1	-0.018072	0.0399995	0.65158	-0.0964711	0.0603271	SABRE
BK (VP1)	Seroreactivity tertiles (main)	Hippocampal volume	Model 1	-0.0256688	0.0272734	0.346831	-0.0791247	0.0277872	SABRE
JC (VP1)	Seroreactivity tertiles (main)	Hippocampal volume	Model 1	-0.00527231	0.0343452	0.878038	-0.072589	0.0620443	SABRE
MCV (VP1)	Seroreactivity tertiles (main)	Hippocampal volume	Model 1	-0.020982	0.0317268	0.508583	-0.0831665	0.0412025	SABRE
Tg (p22)	Seroreactivity tertiles (main)	Hippocampal volume	Model 1	-0.0527355	0.08636	0.542692	-0.222001	0.11653	SABRE
Hp (CagA)	Seroreactivity tertiles (main)	Hippocampal volume	Model 1	0.0359188	0.0427552	0.401266	-0.0478813	0.119719	SABRE
Ct (pGP3)	Seroreactivity tertiles (main)	Hippocampal volume	Model 1	0.0309256	0.0361642	0.392861	-0.0399563	0.101808	SABRE
HSV1 (1gG)	Seroreactivity tertiles (main)	Hippocampal volume	Model 2	-0.0259527	0.029317	0.376236	-0.083414	0.0315086	SABRE
HSV2 (2mgG)	Seroreactivity tertiles (main)	Hippocampal volume	Model 2	-0.0112456	0.0512275	0.826486	-0.111652	0.0891604	SABRE
VZV (gEgI)	Seroreactivity tertiles (main)	Hippocampal volume	Model 2	-0.00736016	0.0305003	0.809366	-0.0671408	0.0524204	SABRE
EBV (VCA)	Seroreactivity tertiles (main)	Hippocampal volume	Model 2	0.00380521	0.0265428	0.88603	-0.0482188	0.0558292	SABRE
CMV (pp150)	Seroreactivity tertiles (main)	Hippocampal volume	Model 2	0.0010752	0.0272095	0.968487	-0.0522553	0.0544057	SABRE
HHV6A (1E1A)	Seroreactivity tertiles (main)	Hippocampal volume	Model 2	0.0268696	0.049608	0.588462	-0.0703621	0.124101	SABRE
HHV6B (1E1B)	Seroreactivity tertiles (main)	Hippocampal volume	Model 2	0.0250102	0.0393475	0.525328	-0.0521109	0.102131	SABRE
HHV7 (U14)	Seroreactivity tertiles (main)	Hippocampal volume	Model 2	-0.00179131	0.0392299	0.963596	-0.0786819	0.0750993	SABRE
BK (VP1)	Seroreactivity tertiles (main)	Hippocampal volume	Model 2	-0.00654486	0.027129	0.809408	-0.0597177	0.046628	SABRE
JC (VP1)	Seroreactivity tertiles (main)	Hippocampal volume	Model 2	-0.022537	0.0338443	0.505679	-0.0888719	0.0437979	SABRE
MCV (VP1)	Seroreactivity tertiles (main)	Hippocampal volume	Model 2	-0.00387576	0.0311416	0.900985	-0.0649134	0.0571619	SABRE
Tg (p22)	Seroreactivity tertiles (main)	Hippocampal volume	Model 2	-0.0498998	0.0862253	0.564009	-0.218901	0.119102	SABRE
Hp (CagA)	Seroreactivity tertiles (main)	Hippocampal volume	Model 2	0.0252058	0.0425452	0.55383	-0.0581828	0.108595	SABRE
Ct (pGP3)	Seroreactivity tertiles (main)	Hippocampal volume	Model 2	0.0646039	0.0361686	0.0746483	-0.00628659	0.135494	SABRE
HSV1 (1gG)	Seroreactivity tertiles (main)	Hippocampal volume	Model 3	-0.0257008	0.0295344	0.384401	-0.0835883	0.0321866	SABRE
HSV2 (2mgG)	Seroreactivity tertiles (main)	Hippocampal volume	Model 3	-0.0144363	0.0525366	0.783807	-0.117408	0.0885354	SABRE
VZV (gEgI)	Seroreactivity tertiles (main)	Hippocampal volume	Model 3	-0.0044803	0.0308359	0.884511	-0.0649187	0.0559581	SABRE
EBV (VCA)	Seroreactivity tertiles (main)	Hippocampal volume	Model 3	0.00255116	0.0266879	0.923861	-0.0497572	0.0548595	SABRE
CMV (pp150)	Seroreactivity tertiles (main)	Hippocampal volume	Model 3	0.00218685	0.027524	0.936689	-0.0517602	0.0561339	SABRE
HHV6A (1E1A)	Seroreactivity tertiles (main)	Hippocampal volume	Model 3	0.0226362	0.0502618	0.652777	-0.0758769	0.121149	SABRE
HHV6B (1E1B)	Seroreactivity tertiles (main)	Hippocampal volume	Model 3	0.0351318	0.0399029	0.379083	-0.0430779	0.113342	SABRE
HHV7 (U14)	Seroreactivity tertiles (main)	Hippocampal volume	Model 3	-0.00460965	0.039475	0.907081	-0.0819807	0.0727614	SABRE
BK (VP1)	Seroreactivity tertiles (main)	Hippocampal volume	Model 3	-0.00686208	0.0273924	0.802241	-0.0605511	0.046827	SABRE
JC (VP1)	Seroreactivity tertiles (main)	Hippocampal volume	Model 3	-0.0163795	0.0340571	0.6307	-0.0831315	0.0503724	SABRE
MCV (VP1)	Seroreactivity tertiles (main)	Hippocampal volume	Model 3	-0.00328352	0.0315258	0.917073	-0.065074	0.058507	SABRE
Tg (p22)	Seroreactivity tertiles (main)	Hippocampal volume	Model 3	-0.0758858	0.0922206	0.41265	-0.256638	0.104867	SABRE
Hp (CagA)	Seroreactivity tertiles (main)	Hippocampal volume	Model 3	0.0227376	0.0431207	0.598235	-0.061779	0.107254	SABRE
Ct (pGP3)	Seroreactivity tertiles (main)	Hippocampal volume	Model 3	0.0713344	0.0365286	0.051384	-0.000261727	0.14293	SABRE
HSV1 (1gG)	Seroreactivity tertiles (main)	WMHV	Model 1	-0.166196	0.0505786	0.0010522	-0.26533	-0.067062	SABRE
HSV2 (2mgG)	Seroreactivity tertiles (main)	WMHV	Model 1	0.0714985	0.127933	0.576928	-0.179251	0.322248	SABRE
VZV (gEgI)	Seroreactivity tertiles (main)	WMHV	Model 1	-0.0576037	0.0529958	0.277351	-0.161475	0.0462681	SABRE
EBV (VCA)	Seroreactivity tertiles (main)	WMHV	Model 1	0.103668	0.0467112	0.0266626	0.0121138	0.195222	SABRE
CMV (pp150)	Seroreactivity tertiles (main)	WMHV	Model 1	0.0816973	0.0512292	0.111094	-0.018712	0.182107	SABRE
HHV6A (1E1A)	Seroreactivity tertiles (main)	WMHV	Model 1	0.0537843	0.0955354	0.573866	-0.133465	0.241034	SABRE
HHV6B (1E1B)	Seroreactivity tertiles (main)	WMHV	Model 1	0.0309294	0.0726136	0.670344	-0.111393	0.173252	SABRE
HHV7 (U14)	Seroreactivity tertiles (main)	WMHV	Model 1	0.105586	0.0647714	0.103629	-0.0213657	0.232538	SABRE
BK (VP1)	Seroreactivity tertiles (main)	WMHV	Model 1	-0.0179754	0.0476372	0.705997	-0.111344	0.0753936	SABRE
JC (VP1)	Seroreactivity tertiles (main)	WMHV	Model 1	-0.0166126	0.0566319	0.769342	-0.127611	0.094386	SABRE
MCV (VP1)	Seroreactivity tertiles (main)	WMHV	Model 1	0.0968244	0.055997	0.0841692	-0.0129298	0.206579	SABRE
Tg (p22)	Seroreactivity tertiles (main)	WMHV	Model 1	0.191223	0.148264	0.19992	-0.0993754	0.481821	SABRE
Hp (CagA)	Seroreactivity tertiles (main)	WMHV	Model 1	-0.188393	0.0753108	0.0127045	-0.336002	-0.0407837	SABRE
Ct (pGP3)	Seroreactivity tertiles (main)	WMHV	Model 1	0.174911	0.0709402	0.0140007	0.0358687	0.313954	SABRE
HSV1 (1gG)	Seroreactivity tertiles (main)	WMHV	Model 2	-0.0957437	0.0463282	0.0390281	-0.186547	-0.00494047	SABRE
HSV2 (2mgG)	Seroreactivity tertiles (main)	WMHV	Model 2	0.0123691	0.11187	0.912083	-0.206897	0.231635	SABRE
VZV (gEgI)	Seroreactivity tertiles (main)	WMHV	Model 2	-0.0156452	0.0478592	0.743819	-0.109449	0.0781588	SABRE
EBV (VCA)	Seroreactivity tertiles (main)	WMHV	Model 2	0.0307191	0.0421447	0.466218	-0.0518845	0.113323	SABRE
CMV (pp150)	Seroreactivity tertiles (main)	WMHV	Model 2	0.0273842	0.0474195	0.563743	-0.0655581	0.120327	SABRE
HHV6A (1E1A)	Seroreactivity tertiles (main)	WMHV	Model 2	0.0940653	0.0849789	0.269216	-0.0724933	0.260624	SABRE
HHV6B (1E1B)	Seroreactivity tertiles (main)	WMHV	Model 2	0.0668488	0.0646073	0.30135	-0.0597816	0.193479	SABRE
HHV7 (U14)	Seroreactivity tertiles (main)	WMHV	Model 2	0.0755774	0.0587598	0.1989	-0.0395919	0.190747	SABRE
BK (VP1)	Seroreactivity tertiles (main)	WMHV	Model 2	-0.0552787	0.0433465	0.202492	-0.140238	0.0296806	SABRE
JC (VP1)	Seroreactivity tertiles (main)	WMHV	Model 2	0.0116744	0.0510541	0.819191	-0.0883917	0.111741	SABRE
MCV (VP1)	Seroreactivity tertiles (main)	WMHV	Model 2	0.0465148	0.0502925	0.3553	-0.0520586	0.145088	SABRE
Tg (p22)	Seroreactivity tertiles (main)	WMHV	Model 2	0.0896321	0.132968	0.501764	-0.170985	0.350249	SABRE
Hp (CagA)	Seroreactivity tertiles (main)	WMHV	Model 2	-0.169004	0.0691033	0.0148271	-0.304446	-0.0335617	SABRE
Ct (pGP3)	Seroreactivity tertiles (main)	WMHV	Model 2	0.082012	0.0640535	0.200994	-0.0435329	0.207557	SABRE
HSV1 (1gG)	Seroreactivity tertiles (main)	WMHV	Model 3	-0.083995	0.0463767	0.0704257	-0.174893	0.00690337	SABRE
HSV2 (2mgG)	Seroreactivity tertiles (main)	WMHV	Model 3	0.00371104	0.114248	0.974126	-0.220214	0.227636	SABRE
VZV (gEgI)	Seroreactivity tertiles (main)	WMHV	Model 3	-0.0348961	0.0479476	0.46693	-0.128873	0.0590811	SABRE
EBV (VCA)	Seroreactivity tertiles (main)	WMHV	Model 3	0.0352682	0.0421051	0.402422	-0.0472577	0.117794	SABRE
CMV (pp150)	Seroreactivity tertiles (main)	WMHV	Model 3	0.0333141	0.0475773	0.483966	-0.0599375	0.126566	SABRE
HHV6A (1E1A)	Seroreactivity tertiles (main)	WMHV	Model 3	0.0889599	0.0871589	0.308271	-0.0818716	0.259791	SABRE
HHV6B (1E1B)	Seroreactivity tertiles (main)	WMHV	Model 3	0.0560121	0.0650946	0.389986	-0.0715734	0.183598	SABRE
HHV7 (U14)	Seroreactivity tertiles (main)	WMHV	Model 3	0.0748667	0.0591867	0.206433	-0.0411391	0.190873	SABRE
BK (VP1)	Seroreactivity tertiles (main)	WMHV	Model 3	-0.0631413	0.0435033	0.146965	-0.148408	0.0221253	SABRE
JC (VP1)	Seroreactivity tertiles (main)	WMHV	Model 3	0.00283595	0.0511197	0.955774	-0.0973586	0.10303	SABRE
MCV (VP1)	Seroreactivity tertiles (main)	WMHV	Model 3	0.0367128	0.0505721	0.468081	-0.0624085	0.135834	SABRE
Tg (p22)	Seroreactivity tertiles (main)	WMHV	Model 3	0.0922133	0.144519	0.525014	-0.191044	0.37547	SABRE
Hp (CagA)	Seroreactivity tertiles (main)	WMHV	Model 3	-0.173074	0.0695631	0.0132052	-0.309418	-0.0367302	SABRE
Ct (pGP3)	Seroreactivity tertiles (main)	WMHV	Model 3	0.0865157	0.0644871	0.180334	-0.039879	0.21291	SABRE
HSV1 (1gG)	Seroreactivity tertiles (main)	Brain volume	Model 1	0.662535	2.12612	0.755451	-3.50467	4.82974	UKB
HSV2 (2mgG)	Seroreactivity tertiles (main)	Brain volume	Model 1	2.85291	5.46071	0.602603	-7.85008	13.5559	UKB
VZV (gEgI)	Seroreactivity tertiles (main)	Brain volume	Model 1	-1.4316	1.68274	0.39515	-4.72976	1.86656	UKB
EBV (VCA)	Seroreactivity tertiles (main)	Brain volume	Model 1	-3.64962	1.6139	0.0239888	-6.81286	-0.486369	UKB
CMV (pp150)	Seroreactivity tertiles (main)	Brain volume	Model 1	2.46857	2.18314	0.258735	-1.81038	6.74753	UKB
HHV6A (1E1A)	Seroreactivity tertiles (main)	Brain volume	Model 1	-1.33915	1.83896	0.466731	-4.94351	2.2652	UKB
HHV6B (1E1B)	Seroreactivity tertiles (main)	Brain volume	Model 1	2.11164	1.82287	0.247096	-1.4612	5.68447	UKB
HHV7 (U14)	Seroreactivity tertiles (main)	Brain volume	Model 1	-1.04234	1.66374	0.531153	-4.30328	2.2186	UKB
BK (VP1)	Seroreactivity tertiles (main)	Brain volume	Model 1	2.35451	1.62317	0.147262	-0.826893	5.53591	UKB
JC (VP1)	Seroreactivity tertiles (main)	Brain volume	Model 1	-1.544	2.15953	0.474956	-5.77668	2.68867	UKB
MCV (VP1)	Seroreactivity tertiles (main)	Brain volume	Model 1	-2.05219	1.97914	0.30021	-5.93131	1.82694	UKB
Tg (p22)	Seroreactivity tertiles (main)	Brain volume	Model 1	-1.98044	4.60096	0.66771	-10.9983	7.03745	UKB
Hp (CagA)	Seroreactivity tertiles (main)	Brain volume	Model 1	-1.90504	6.00371	0.75204	-13.6723	9.86224	UKB
Ct (pGP3)	Seroreactivity tertiles (main)	Brain volume	Model 1	5.6373	3.72061	0.131744	-1.6551	12.9297	UKB
HSV1 (1gG)	Seroreactivity tertiles (main)	Brain volume	Model 2	0.888934	1.64094	0.588234	-2.32732	4.10518	UKB
HSV2 (2mgG)	Seroreactivity tertiles (main)	Brain volume	Model 2	-1.60057	4.06049	0.69441	-9.55913	6.35798	UKB
VZV (gEgI)	Seroreactivity tertiles (main)	Brain volume	Model 2	-0.946253	1.30238	0.467704	-3.49891	1.60641	UKB
EBV (VCA)	Seroreactivity tertiles (main)	Brain volume	Model 2	0.162642	1.26187	0.897475	-2.31061	2.6359	UKB
CMV (pp150)	Seroreactivity tertiles (main)	Brain volume	Model 2	1.03239	1.71313	0.547046	-2.32534	4.39012	UKB
HHV6A (1E1A)	Seroreactivity tertiles (main)	Brain volume	Model 2	-0.0748309	1.4439	0.958683	-2.90487	2.75521	UKB
HHV6B (1E1B)	Seroreactivity tertiles (main)	Brain volume	Model 2	-1.35773	1.3967	0.331346	-4.09527	1.37981	UKB
HHV7 (U14)	Seroreactivity tertiles (main)	Brain volume	Model 2	-1.54959	1.27948	0.22619	-4.05737	0.958182	UKB
BK (VP1)	Seroreactivity tertiles (main)	Brain volume	Model 2	-0.794419	1.25168	0.525806	-3.24772	1.65888	UKB
JC (VP1)	Seroreactivity tertiles (main)	Brain volume	Model 2	-1.04218	1.64135	0.525749	-4.25923	2.17486	UKB
MCV (VP1)	Seroreactivity tertiles (main)	Brain volume	Model 2	-1.3929	1.54693	0.368268	-4.42488	1.63908	UKB
Tg (p22)	Seroreactivity tertiles (main)	Brain volume	Model 2	-8.77853	3.10299	0.00560248	-14.8604	-2.69667	UKB
Hp (CagA)	Seroreactivity tertiles (main)	Brain volume	Model 2	-1.55769	4.32962	0.720343	-10.0437	6.92836	UKB
Ct (pGP3)	Seroreactivity tertiles (main)	Brain volume	Model 2	3.07394	3.00984	0.308759	-2.82536	8.97323	UKB
HSV1 (1gG)	Seroreactivity tertiles (main)	Brain volume	Model 3	0.82469	1.66026	0.61959	-2.42941	4.07879	UKB
HSV2 (2mgG)	Seroreactivity tertiles (main)	Brain volume	Model 3	-0.186947	4.41939	0.966368	-8.84895	8.47505	UKB
VZV (gEgI)	Seroreactivity tertiles (main)	Brain volume	Model 3	-1.03002	1.30763	0.431102	-3.59296	1.53293	UKB
EBV (VCA)	Seroreactivity tertiles (main)	Brain volume	Model 3	0.228529	1.26724	0.856933	-2.25526	2.71232	UKB
CMV (pp150)	Seroreactivity tertiles (main)	Brain volume	Model 3	1.00275	1.7246	0.561234	-2.37747	4.38297	UKB
HHV6A (1E1A)	Seroreactivity tertiles (main)	Brain volume	Model 3	-0.135634	1.45429	0.925722	-2.98605	2.71478	UKB
HHV6B (1E1B)	Seroreactivity tertiles (main)	Brain volume	Model 3	-1.29167	1.41056	0.360145	-4.05636	1.47303	UKB
HHV7 (U14)	Seroreactivity tertiles (main)	Brain volume	Model 3	-1.50333	1.28934	0.243961	-4.03043	1.02378	UKB
BK (VP1)	Seroreactivity tertiles (main)	Brain volume	Model 3	-0.804255	1.25964	0.523334	-3.27315	1.66464	UKB
JC (VP1)	Seroreactivity tertiles (main)	Brain volume	Model 3	-0.778944	1.65612	0.63832	-4.02494	2.46706	UKB
MCV (VP1)	Seroreactivity tertiles (main)	Brain volume	Model 3	-1.29815	1.56818	0.408133	-4.37179	1.7755	UKB
Tg (p22)	Seroreactivity tertiles (main)	Brain volume	Model 3	-9.50057	3.1465	0.00326037	-15.6677	-3.33344	UKB
Hp (CagA)	Seroreactivity tertiles (main)	Brain volume	Model 3	-1.21518	4.73764	0.798687	-10.5009	8.07059	UKB
Ct (pGP3)	Seroreactivity tertiles (main)	Brain volume	Model 3	3.68567	3.20101	0.251527	-2.58831	9.95966	UKB
HSV1 (1gG)	Seroreactivity tertiles (main)	Hippocampal volume	Model 1	-0.0309579	0.0410973	0.451604	-0.111509	0.0495928	UKB
HSV2 (2mgG)	Seroreactivity tertiles (main)	Hippocampal volume	Model 1	0.132782	0.115677	0.253963	-0.093944	0.359509	UKB
VZV (gEgI)	Seroreactivity tertiles (main)	Hippocampal volume	Model 1	-0.0625973	0.0325723	0.0549748	-0.126439	0.0012444	UKB
EBV (VCA)	Seroreactivity tertiles (main)	Hippocampal volume	Model 1	-0.0571827	0.0322367	0.0764481	-0.120367	0.00600128	UKB
CMV (pp150)	Seroreactivity tertiles (main)	Hippocampal volume	Model 1	-0.021525	0.044047	0.625293	-0.107857	0.0648071	UKB
HHV6A (1E1A)	Seroreactivity tertiles (main)	Hippocampal volume	Model 1	-0.0149214	0.0363682	0.681723	-0.0862031	0.0563602	UKB
HHV6B (1E1B)	Seroreactivity tertiles (main)	Hippocampal volume	Model 1	0.081239	0.0358125	0.0236083	0.0110465	0.151431	UKB
HHV7 (U14)	Seroreactivity tertiles (main)	Hippocampal volume	Model 1	-0.0497068	0.0320961	0.121828	-0.112615	0.0132015	UKB
BK (VP1)	Seroreactivity tertiles (main)	Hippocampal volume	Model 1	0.0228396	0.0316397	0.470571	-0.0391741	0.0848534	UKB
JC (VP1)	Seroreactivity tertiles (main)	Hippocampal volume	Model 1	-0.0260472	0.0419812	0.535241	-0.10833	0.0562359	UKB
MCV (VP1)	Seroreactivity tertiles (main)	Hippocampal volume	Model 1	-0.0137557	0.0380063	0.717533	-0.088248	0.0607365	UKB
Tg (p22)	Seroreactivity tertiles (main)	Hippocampal volume	Model 1	0.155315	0.0950591	0.105116	-0.0310007	0.341631	UKB
Hp (CagA)	Seroreactivity tertiles (main)	Hippocampal volume	Model 1	-0.0241375	0.0959691	0.802222	-0.212237	0.163962	UKB
Ct (pGP3)	Seroreactivity tertiles (main)	Hippocampal volume	Model 1	0.130777	0.0701448	0.0641339	-0.00670665	0.268261	UKB
HSV1 (1gG)	Seroreactivity tertiles (main)	Hippocampal volume	Model 2	-0.0302925	0.0389046	0.436536	-0.106545	0.0459604	UKB
HSV2 (2mgG)	Seroreactivity tertiles (main)	Hippocampal volume	Model 2	0.156266	0.121693	0.202515	-0.0822527	0.394784	UKB
VZV (gEgI)	Seroreactivity tertiles (main)	Hippocampal volume	Model 2	-0.0612029	0.0306904	0.0464606	-0.121356	-0.00104983	UKB
EBV (VCA)	Seroreactivity tertiles (main)	Hippocampal volume	Model 2	-0.0144392	0.0307993	0.639322	-0.0748059	0.0459275	UKB
CMV (pp150)	Seroreactivity tertiles (main)	Hippocampal volume	Model 2	-0.0353819	0.0417579	0.397257	-0.117227	0.0464635	UKB
HHV6A (1E1A)	Seroreactivity tertiles (main)	Hippocampal volume	Model 2	-0.0141972	0.0345506	0.68127	-0.0819164	0.0535221	UKB
HHV6B (1E1B)	Seroreactivity tertiles (main)	Hippocampal volume	Model 2	0.0458768	0.0336705	0.173481	-0.0201173	0.111871	UKB
HHV7 (U14)	Seroreactivity tertiles (main)	Hippocampal volume	Model 2	-0.0465029	0.0304247	0.126773	-0.106135	0.0131296	UKB
BK (VP1)	Seroreactivity tertiles (main)	Hippocampal volume	Model 2	-0.00736076	0.0300283	0.806416	-0.0662162	0.0514947	UKB
JC (VP1)	Seroreactivity tertiles (main)	Hippocampal volume	Model 2	-0.0278343	0.0399542	0.486343	-0.106144	0.0504759	UKB
MCV (VP1)	Seroreactivity tertiles (main)	Hippocampal volume	Model 2	-0.00572265	0.0361421	0.874247	-0.0765611	0.0651158	UKB
Tg (p22)	Seroreactivity tertiles (main)	Hippocampal volume	Model 2	0.0801346	0.0928851	0.390271	-0.10192	0.26219	UKB
Hp (CagA)	Seroreactivity tertiles (main)	Hippocampal volume	Model 2	-0.0341505	0.0968062	0.725559	-0.223891	0.15559	UKB
Ct (pGP3)	Seroreactivity tertiles (main)	Hippocampal volume	Model 2	0.107528	0.0693885	0.123332	-0.0284735	0.243529	UKB
HSV1 (1gG)	Seroreactivity tertiles (main)	Hippocampal volume	Model 3	-0.0315641	0.0393178	0.422455	-0.108627	0.0454989	UKB
HSV2 (2mgG)	Seroreactivity tertiles (main)	Hippocampal volume	Model 3	0.173602	0.124005	0.165542	-0.0694484	0.416653	UKB
VZV (gEgI)	Seroreactivity tertiles (main)	Hippocampal volume	Model 3	-0.0631687	0.0308207	0.04073	-0.123577	-0.00276011	UKB
EBV (VCA)	Seroreactivity tertiles (main)	Hippocampal volume	Model 3	-0.0156931	0.0309499	0.612256	-0.0763548	0.0449687	UKB
CMV (pp150)	Seroreactivity tertiles (main)	Hippocampal volume	Model 3	-0.029967	0.0416964	0.472697	-0.111692	0.051758	UKB
HHV6A (1E1A)	Seroreactivity tertiles (main)	Hippocampal volume	Model 3	-0.018666	0.0347777	0.591637	-0.0868303	0.0494982	UKB
HHV6B (1E1B)	Seroreactivity tertiles (main)	Hippocampal volume	Model 3	0.0538682	0.0338805	0.112315	-0.0125375	0.120274	UKB
HHV7 (U14)	Seroreactivity tertiles (main)	Hippocampal volume	Model 3	-0.044688	0.0306931	0.145779	-0.104846	0.0154705	UKB
BK (VP1)	Seroreactivity tertiles (main)	Hippocampal volume	Model 3	-0.00603642	0.0302021	0.841632	-0.0652325	0.0531596	UKB
JC (VP1)	Seroreactivity tertiles (main)	Hippocampal volume	Model 3	-0.0309142	0.040464	0.44524	-0.110224	0.0483952	UKB
MCV (VP1)	Seroreactivity tertiles (main)	Hippocampal volume	Model 3	-0.00988764	0.036615	0.787225	-0.0816529	0.0618777	UKB
Tg (p22)	Seroreactivity tertiles (main)	Hippocampal volume	Model 3	0.0802212	0.099169	0.420595	-0.11415	0.274592	UKB
Hp (CagA)	Seroreactivity tertiles (main)	Hippocampal volume	Model 3	-0.0804436	0.105327	0.448824	-0.286885	0.125997	UKB
Ct (pGP3)	Seroreactivity tertiles (main)	Hippocampal volume	Model 3	0.0917164	0.0738402	0.216279	-0.0530104	0.236443	UKB
HSV1 (1gG)	Seroreactivity tertiles (main)	WMHV	Model 1	-0.0534126	0.0680262	0.43269	-0.186744	0.0799188	UKB
HSV2 (2mgG)	Seroreactivity tertiles (main)	WMHV	Model 1	-0.12163	0.168824	0.473052	-0.452524	0.209265	UKB
VZV (gEgI)	Seroreactivity tertiles (main)	WMHV	Model 1	0.0530362	0.0546531	0.332123	-0.0540838	0.160156	UKB
EBV (VCA)	Seroreactivity tertiles (main)	WMHV	Model 1	0.133314	0.0546135	0.0148479	0.0262716	0.240357	UKB
CMV (pp150)	Seroreactivity tertiles (main)	WMHV	Model 1	0.0275319	0.0733668	0.707632	-0.116267	0.171331	UKB
HHV6A (1E1A)	Seroreactivity tertiles (main)	WMHV	Model 1	-0.0170683	0.0627449	0.785683	-0.140048	0.105912	UKB
HHV6B (1E1B)	Seroreactivity tertiles (main)	WMHV	Model 1	-0.0827555	0.0594073	0.164061	-0.199194	0.0336828	UKB
HHV7 (U14)	Seroreactivity tertiles (main)	WMHV	Model 1	0.0446543	0.0550542	0.417536	-0.0632518	0.15256	UKB
BK (VP1)	Seroreactivity tertiles (main)	WMHV	Model 1	-0.0840765	0.0533075	0.115115	-0.188559	0.0204062	UKB
JC (VP1)	Seroreactivity tertiles (main)	WMHV	Model 1	0.0903521	0.0685771	0.188258	-0.0440591	0.224763	UKB
MCV (VP1)	Seroreactivity tertiles (main)	WMHV	Model 1	0.0307172	0.0635071	0.628793	-0.0937566	0.155191	UKB
Tg (p22)	Seroreactivity tertiles (main)	WMHV	Model 1	-0.123308	0.141264	0.384607	-0.400185	0.15357	UKB
Hp (CagA)	Seroreactivity tertiles (main)	WMHV	Model 1	0.26972	0.201224	0.18485	-0.124679	0.664119	UKB
Ct (pGP3)	Seroreactivity tertiles (main)	WMHV	Model 1	-0.0411878	0.11853	0.72869	-0.273507	0.191132	UKB
HSV1 (1gG)	Seroreactivity tertiles (main)	WMHV	Model 2	-0.0533338	0.0600635	0.37496	-0.171058	0.0643907	UKB
HSV2 (2mgG)	Seroreactivity tertiles (main)	WMHV	Model 2	-0.0239466	0.162866	0.883446	-0.343164	0.295271	UKB
VZV (gEgI)	Seroreactivity tertiles (main)	WMHV	Model 2	0.057273	0.0502022	0.254267	-0.0411233	0.155669	UKB
EBV (VCA)	Seroreactivity tertiles (main)	WMHV	Model 2	0.040886	0.050285	0.416399	-0.0576726	0.139445	UKB
CMV (pp150)	Seroreactivity tertiles (main)	WMHV	Model 2	0.0307462	0.0681151	0.651922	-0.102759	0.164252	UKB
HHV6A (1E1A)	Seroreactivity tertiles (main)	WMHV	Model 2	-0.00606081	0.0572283	0.915688	-0.118228	0.106107	UKB
HHV6B (1E1B)	Seroreactivity tertiles (main)	WMHV	Model 2	-0.0311515	0.0546646	0.568956	-0.138294	0.0759912	UKB
HHV7 (U14)	Seroreactivity tertiles (main)	WMHV	Model 2	0.0285798	0.0501627	0.569004	-0.069739	0.126899	UKB
BK (VP1)	Seroreactivity tertiles (main)	WMHV	Model 2	-0.0281163	0.0485054	0.562301	-0.123187	0.0669544	UKB
JC (VP1)	Seroreactivity tertiles (main)	WMHV	Model 2	0.104225	0.0632706	0.100128	-0.0197854	0.228236	UKB
MCV (VP1)	Seroreactivity tertiles (main)	WMHV	Model 2	-0.00308575	0.0576519	0.957333	-0.116084	0.109912	UKB
Tg (p22)	Seroreactivity tertiles (main)	WMHV	Model 2	0.00242059	0.125082	0.984597	-0.242741	0.247582	UKB
Hp (CagA)	Seroreactivity tertiles (main)	WMHV	Model 2	0.268789	0.192985	0.169081	-0.109461	0.64704	UKB
Ct (pGP3)	Seroreactivity tertiles (main)	WMHV	Model 2	-0.00496965	0.110354	0.96414	-0.221264	0.211325	UKB
HSV1 (1gG)	Seroreactivity tertiles (main)	WMHV	Model 3	-0.0505507	0.0603624	0.402716	-0.168861	0.0677595	UKB
HSV2 (2mgG)	Seroreactivity tertiles (main)	WMHV	Model 3	0.0189901	0.178085	0.915355	-0.330057	0.368037	UKB
VZV (gEgI)	Seroreactivity tertiles (main)	WMHV	Model 3	0.0607232	0.0506091	0.230549	-0.0384705	0.159917	UKB
EBV (VCA)	Seroreactivity tertiles (main)	WMHV	Model 3	0.0381616	0.0506667	0.451549	-0.0611451	0.137468	UKB
CMV (pp150)	Seroreactivity tertiles (main)	WMHV	Model 3	0.0177156	0.0683612	0.795639	-0.116272	0.151704	UKB
HHV6A (1E1A)	Seroreactivity tertiles (main)	WMHV	Model 3	-0.0083442	0.057651	0.884963	-0.12134	0.104652	UKB
HHV6B (1E1B)	Seroreactivity tertiles (main)	WMHV	Model 3	-0.0260444	0.0553401	0.638061	-0.134511	0.0824222	UKB
HHV7 (U14)	Seroreactivity tertiles (main)	WMHV	Model 3	0.033365	0.0506787	0.510486	-0.0659652	0.132695	UKB
BK (VP1)	Seroreactivity tertiles (main)	WMHV	Model 3	-0.0326629	0.0488797	0.504168	-0.128467	0.0631413	UKB
JC (VP1)	Seroreactivity tertiles (main)	WMHV	Model 3	0.114336	0.0640385	0.0748123	-0.0111795	0.239851	UKB
MCV (VP1)	Seroreactivity tertiles (main)	WMHV	Model 3	0.00365522	0.0585006	0.950201	-0.111006	0.118316	UKB
Tg (p22)	Seroreactivity tertiles (main)	WMHV	Model 3	0.00893861	0.125922	0.943561	-0.237869	0.255746	UKB
Hp (CagA)	Seroreactivity tertiles (main)	WMHV	Model 3	0.155741	0.192495	0.422549	-0.22155	0.533031	UKB
Ct (pGP3)	Seroreactivity tertiles (main)	WMHV	Model 3	0.0388665	0.117154	0.74057	-0.190756	0.268489	UKB
HSV1 (1gG)	Seroreactivity tertiles (main)	Brain volume	Model 1	-0.367769	1.00322	0.713925	-2.33404	1.5985	Meta-analysis
HSV1 (1gG)	Seroreactivity tertiles (main)	Brain volume	Model 2	0.117833	0.865	0.891645	-1.57754	1.8132	Meta-analysis
HSV1 (1gG)	Seroreactivity tertiles (main)	Brain volume	Model 3	0.176493	0.863176	0.837987	-1.5153	1.86829	Meta-analysis
HSV2 (2mgG)	Seroreactivity tertiles (main)	Brain volume	Model 1	-0.848514	2.60094	0.744248	-5.94627	4.24924	Meta-analysis
HSV2 (2mgG)	Seroreactivity tertiles (main)	Brain volume	Model 2	-1.58211	2.10274	0.451806	-5.7034	2.53917	Meta-analysis
HSV2 (2mgG)	Seroreactivity tertiles (main)	Brain volume	Model 3	-0.845136	2.16906	0.696809	-5.09642	3.40615	Meta-analysis
VZV (gEgI)	Seroreactivity tertiles (main)	Brain volume	Model 1	-1.43071	0.951904	0.132839	-3.29641	0.434984	Meta-analysis
VZV (gEgI)	Seroreactivity tertiles (main)	Brain volume	Model 2	-1.10175	0.802	0.169517	-2.67365	0.470137	Meta-analysis
VZV (gEgI)	Seroreactivity tertiles (main)	Brain volume	Model 3	-1.17525	0.798825	0.141231	-2.74092	0.390419	Meta-analysis
EBV (VCA)	Seroreactivity tertiles (main)	Brain volume	Model 1	-1.08761	2.1238	0.608577	-5.25019	3.07497	Meta-analysis
EBV (VCA)	Seroreactivity tertiles (main)	Brain volume	Model 2	-0.407749	0.731263	0.57712	-1.841	1.0255	Meta-analysis
EBV (VCA)	Seroreactivity tertiles (main)	Brain volume	Model 3	-0.307872	0.727606	0.6722	-1.73395	1.11821	Meta-analysis
CMV (pp150)	Seroreactivity tertiles (main)	Brain volume	Model 1	-0.315128	1.99786	0.874667	-4.23086	3.6006	Meta-analysis
CMV (pp150)	Seroreactivity tertiles (main)	Brain volume	Model 2	-0.623025	0.957517	0.515261	-2.49972	1.25367	Meta-analysis
CMV (pp150)	Seroreactivity tertiles (main)	Brain volume	Model 3	-0.553063	0.853643	0.517059	-2.22617	1.12005	Meta-analysis
HHV6A (1E1A)	Seroreactivity tertiles (main)	Brain volume	Model 1	1.36973	1.7995	0.446554	-2.15723	4.8967	Meta-analysis
HHV6A (1E1A)	Seroreactivity tertiles (main)	Brain volume	Model 2	0.706288	1.08546	0.515251	-1.42117	2.83374	Meta-analysis
HHV6A (1E1A)	Seroreactivity tertiles (main)	Brain volume	Model 3	0.765233	1.24778	0.539695	-1.68038	3.21084	Meta-analysis
HHV6B (1E1B)	Seroreactivity tertiles (main)	Brain volume	Model 1	1.32389	1.18681	0.264635	-1.00222	3.65	Meta-analysis
HHV6B (1E1B)	Seroreactivity tertiles (main)	Brain volume	Model 2	-1.02372	0.971709	0.292102	-2.92823	0.880798	Meta-analysis
HHV6B (1E1B)	Seroreactivity tertiles (main)	Brain volume	Model 3	-1.11607	0.96771	0.248784	-3.01274	0.780608	Meta-analysis
HHV7 (U14)	Seroreactivity tertiles (main)	Brain volume	Model 1	-1.16714	1.05774	0.269841	-3.24027	0.905993	Meta-analysis
HHV7 (U14)	Seroreactivity tertiles (main)	Brain volume	Model 2	-1.61603	0.884123	0.0675753	-3.34887	0.116824	Meta-analysis
HHV7 (U14)	Seroreactivity tertiles (main)	Brain volume	Model 3	-1.65175	0.879482	0.0603676	-3.37551	0.0719986	Meta-analysis
BK (VP1)	Seroreactivity tertiles (main)	Brain volume	Model 1	0.921195	0.869616	0.289457	-0.78322	2.62561	Meta-analysis
BK (VP1)	Seroreactivity tertiles (main)	Brain volume	Model 2	-0.448575	0.739244	0.543982	-1.89747	1.00032	Meta-analysis
BK (VP1)	Seroreactivity tertiles (main)	Brain volume	Model 3	-0.594471	0.738243	0.420674	-2.0414	0.852458	Meta-analysis
JC (VP1)	Seroreactivity tertiles (main)	Brain volume	Model 1	-1.47393	1.68095	0.380573	-4.76853	1.82068	Meta-analysis
JC (VP1)	Seroreactivity tertiles (main)	Brain volume	Model 2	-0.370382	1.53112	0.808856	-3.37133	2.63056	Meta-analysis
JC (VP1)	Seroreactivity tertiles (main)	Brain volume	Model 3	-0.628447	1.88701	0.739105	-4.32691	3.07002	Meta-analysis
MCV (VP1)	Seroreactivity tertiles (main)	Brain volume	Model 1	-3.53611	2.13175	0.0971596	-7.71426	0.642044	Meta-analysis
MCV (VP1)	Seroreactivity tertiles (main)	Brain volume	Model 2	-3.51925	2.5164	0.161956	-8.4513	1.41281	Meta-analysis
MCV (VP1)	Seroreactivity tertiles (main)	Brain volume	Model 3	-3.02292	2.50229	0.227023	-7.92732	1.88147	Meta-analysis
Tg (p22)	Seroreactivity tertiles (main)	Brain volume	Model 1	-4.45658	2.66636	0.0946403	-9.68255	0.769383	Meta-analysis
Tg (p22)	Seroreactivity tertiles (main)	Brain volume	Model 2	-6.63418	2.3623	0.00497953	-11.2642	-2.00416	Meta-analysis
Tg (p22)	Seroreactivity tertiles (main)	Brain volume	Model 3	-7.10604	3.58587	0.0475151	-14.1342	-0.07787	Meta-analysis
Hp (CagA)	Seroreactivity tertiles (main)	Brain volume	Model 1	2.89146	1.58294	0.0677538	-0.211042	5.99396	Meta-analysis
Hp (CagA)	Seroreactivity tertiles (main)	Brain volume	Model 2	1.85818	1.3745	0.176408	-0.835786	4.55215	Meta-analysis
Hp (CagA)	Seroreactivity tertiles (main)	Brain volume	Model 3	1.84452	1.39847	0.187184	-0.896432	4.58547	Meta-analysis
Ct (pGP3)	Seroreactivity tertiles (main)	Brain volume	Model 1	1.04657	3.34103	0.754092	-5.50172	7.59487	Meta-analysis
Ct (pGP3)	Seroreactivity tertiles (main)	Brain volume	Model 2	-0.144094	2.37894	0.951701	-4.80674	4.51855	Meta-analysis
Ct (pGP3)	Seroreactivity tertiles (main)	Brain volume	Model 3	1.19954	2.97916	0.68721	-4.63951	7.03859	Meta-analysis
HSV1 (1gG)	Seroreactivity tertiles (main)	Hippocampal volume	Model 1	-0.00277567	0.0218987	0.899138	-0.0456963	0.040145	Meta-analysis
HSV1 (1gG)	Seroreactivity tertiles (main)	Hippocampal volume	Model 2	-0.0234433	0.0215067	0.275693	-0.0655956	0.018709	Meta-analysis
HSV1 (1gG)	Seroreactivity tertiles (main)	Hippocampal volume	Model 3	-0.0235246	0.0217635	0.279732	-0.0661803	0.019131	Meta-analysis
HSV2 (2mgG)	Seroreactivity tertiles (main)	Hippocampal volume	Model 1	0.00261278	0.0533228	0.96092	-0.101898	0.107124	Meta-analysis
HSV2 (2mgG)	Seroreactivity tertiles (main)	Hippocampal volume	Model 2	0.0215862	0.0614398	0.725334	-0.0988336	0.142006	Meta-analysis
HSV2 (2mgG)	Seroreactivity tertiles (main)	Hippocampal volume	Model 3	0.00783236	0.0786642	0.920688	-0.146347	0.162011	Meta-analysis
VZV (gEgI)	Seroreactivity tertiles (main)	Hippocampal volume	Model 1	-0.0458695	0.0345732	0.184596	-0.113632	0.0218927	Meta-analysis
VZV (gEgI)	Seroreactivity tertiles (main)	Hippocampal volume	Model 2	-0.0514239	0.0276861	0.0632557	-0.105688	0.00283988	Meta-analysis
VZV (gEgI)	Seroreactivity tertiles (main)	Hippocampal volume	Model 3	-0.0509433	0.0286084	0.0749599	-0.107015	0.00512818	Meta-analysis
EBV (VCA)	Seroreactivity tertiles (main)	Hippocampal volume	Model 1	-0.0245288	0.0188076	0.192166	-0.061391	0.0123334	Meta-analysis
EBV (VCA)	Seroreactivity tertiles (main)	Hippocampal volume	Model 2	-0.0013967	0.018377	0.939417	-0.0374149	0.0346215	Meta-analysis
EBV (VCA)	Seroreactivity tertiles (main)	Hippocampal volume	Model 3	-0.00296453	0.0185173	0.872806	-0.0392578	0.0333288	Meta-analysis
CMV (pp150)	Seroreactivity tertiles (main)	Hippocampal volume	Model 1	-0.0166133	0.021399	0.437536	-0.0585546	0.0253279	Meta-analysis
CMV (pp150)	Seroreactivity tertiles (main)	Hippocampal volume	Model 2	-0.00582241	0.0212286	0.783876	-0.0474298	0.035785	Meta-analysis
CMV (pp150)	Seroreactivity tertiles (main)	Hippocampal volume	Model 3	-0.00764081	0.0214635	0.721847	-0.0497085	0.0344269	Meta-analysis
HHV6A (1E1A)	Seroreactivity tertiles (main)	Hippocampal volume	Model 1	0.00659907	0.0271425	0.807907	-0.0465992	0.0597973	Meta-analysis
HHV6A (1E1A)	Seroreactivity tertiles (main)	Hippocampal volume	Model 2	0.00569287	0.0264835	0.829799	-0.0462138	0.0575996	Meta-analysis
HHV6A (1E1A)	Seroreactivity tertiles (main)	Hippocampal volume	Model 3	0.00398896	0.0267542	0.881478	-0.0484484	0.0564263	Meta-analysis
HHV6B (1E1B)	Seroreactivity tertiles (main)	Hippocampal volume	Model 1	0.056889	0.0252098	0.0240319	0.00747862	0.106299	Meta-analysis
HHV6B (1E1B)	Seroreactivity tertiles (main)	Hippocampal volume	Model 2	0.0427316	0.0238654	0.0733694	-0.0040437	0.0895068	Meta-analysis
HHV6B (1E1B)	Seroreactivity tertiles (main)	Hippocampal volume	Model 3	0.0500194	0.0241276	0.0381608	0.00273026	0.0973086	Meta-analysis
HHV7 (U14)	Seroreactivity tertiles (main)	Hippocampal volume	Model 1	-0.0427092	0.0225546	0.0582792	-0.0869153	0.00149699	Meta-analysis
HHV7 (U14)	Seroreactivity tertiles (main)	Hippocampal volume	Model 2	-0.0367525	0.0217976	0.0917808	-0.079475	0.00597007	Meta-analysis
HHV7 (U14)	Seroreactivity tertiles (main)	Hippocampal volume	Model 3	-0.0367383	0.0219757	0.09457	-0.0798098	0.0063333	Meta-analysis
BK (VP1)	Seroreactivity tertiles (main)	Hippocampal volume	Model 1	-0.000148459	0.0189213	0.99374	-0.0372336	0.0369367	Meta-analysis
BK (VP1)	Seroreactivity tertiles (main)	Hippocampal volume	Model 2	-0.00114021	0.0183649	0.950494	-0.0371347	0.0348543	Meta-analysis
BK (VP1)	Seroreactivity tertiles (main)	Hippocampal volume	Model 3	-0.00301868	0.01856	0.870799	-0.0393957	0.0333583	Meta-analysis
JC (VP1)	Seroreactivity tertiles (main)	Hippocampal volume	Model 1	-0.015772	0.0241272	0.513304	-0.0630605	0.0315165	Meta-analysis
JC (VP1)	Seroreactivity tertiles (main)	Hippocampal volume	Model 2	-0.0217631	0.023578	0.355994	-0.0679752	0.0244489	Meta-analysis
JC (VP1)	Seroreactivity tertiles (main)	Hippocampal volume	Model 3	-0.0181929	0.0238217	0.44504	-0.0648827	0.0284969	Meta-analysis
MCV (VP1)	Seroreactivity tertiles (main)	Hippocampal volume	Model 1	-0.0266918	0.022226	0.229779	-0.0702539	0.0168703	Meta-analysis
MCV (VP1)	Seroreactivity tertiles (main)	Hippocampal volume	Model 2	-0.0148171	0.0216342	0.493411	-0.0572194	0.0275851	Meta-analysis
MCV (VP1)	Seroreactivity tertiles (main)	Hippocampal volume	Model 3	-0.016457	0.0219042	0.452461	-0.0593884	0.0264743	Meta-analysis
Tg (p22)	Seroreactivity tertiles (main)	Hippocampal volume	Model 1	0.061042	0.0783091	0.435685	-0.092441	0.214525	Meta-analysis
Tg (p22)	Seroreactivity tertiles (main)	Hippocampal volume	Model 2	0.0334642	0.0619566	0.589112	-0.0879685	0.154897	Meta-analysis
Tg (p22)	Seroreactivity tertiles (main)	Hippocampal volume	Model 3	-0.00333518	0.0674332	0.960554	-0.135502	0.128832	Meta-analysis
Hp (CagA)	Seroreactivity tertiles (main)	Hippocampal volume	Model 1	0.0454113	0.0368422	0.217729	-0.0267981	0.117621	Meta-analysis
Hp (CagA)	Seroreactivity tertiles (main)	Hippocampal volume	Model 2	0.0336593	0.0368101	0.360504	-0.0384871	0.105806	Meta-analysis
Hp (CagA)	Seroreactivity tertiles (main)	Hippocampal volume	Model 3	0.0254708	0.0384141	0.507293	-0.0498195	0.100761	Meta-analysis
Ct (pGP3)	Seroreactivity tertiles (main)	Hippocampal volume	Model 1	0.045652	0.0334801	0.172707	-0.0199677	0.111272	Meta-analysis
Ct (pGP3)	Seroreactivity tertiles (main)	Hippocampal volume	Model 2	0.0672783	0.0310322	0.0301573	0.00645637	0.1281	Meta-analysis
Ct (pGP3)	Seroreactivity tertiles (main)	Hippocampal volume	Model 3	0.0726578	0.0318148	0.0223848	0.0103019	0.135014	Meta-analysis
HSV1 (1gG)	Seroreactivity tertiles (main)	WMHV	Model 1	-0.106114	0.0469274	0.0237443	-0.19809	-0.0141382	Meta-analysis
HSV1 (1gG)	Seroreactivity tertiles (main)	WMHV	Model 2	-0.0718707	0.0346847	0.0382547	-0.139852	-0.00388992	Meta-analysis
HSV1 (1gG)	Seroreactivity tertiles (main)	WMHV	Model 3	-0.0600501	0.0348401	0.084782	-0.128336	0.00823533	Meta-analysis
HSV2 (2mgG)	Seroreactivity tertiles (main)	WMHV	Model 1	-0.0189548	0.100148	0.849883	-0.215241	0.177332	Meta-analysis
HSV2 (2mgG)	Seroreactivity tertiles (main)	WMHV	Model 2	-0.0040737	0.0910001	0.964294	-0.182431	0.174283	Meta-analysis
HSV2 (2mgG)	Seroreactivity tertiles (main)	WMHV	Model 3	0.00558699	0.0957411	0.953466	-0.182062	0.193236	Meta-analysis
VZV (gEgI)	Seroreactivity tertiles (main)	WMHV	Model 1	0.0247973	0.0520089	0.633513	-0.0771384	0.126733	Meta-analysis
VZV (gEgI)	Seroreactivity tertiles (main)	WMHV	Model 2	0.0370205	0.0375931	0.324738	-0.0366607	0.110702	Meta-analysis
VZV (gEgI)	Seroreactivity tertiles (main)	WMHV	Model 3	0.0452673	0.0533601	0.396251	-0.0593165	0.149851	Meta-analysis
EBV (VCA)	Seroreactivity tertiles (main)	WMHV	Model 1	0.121191	0.0329094	0.000230909	0.0566894	0.185692	Meta-analysis
EBV (VCA)	Seroreactivity tertiles (main)	WMHV	Model 2	0.0457904	0.0303122	0.130883	-0.0136203	0.105201	Meta-analysis
EBV (VCA)	Seroreactivity tertiles (main)	WMHV	Model 3	0.0443503	0.0304408	0.145135	-0.0153127	0.104013	Meta-analysis
CMV (pp150)	Seroreactivity tertiles (main)	WMHV	Model 1	0.0808247	0.0393491	0.0399714	0.00370197	0.157947	Meta-analysis
CMV (pp150)	Seroreactivity tertiles (main)	WMHV	Model 2	0.0445651	0.036749	0.225249	-0.0274616	0.116592	Meta-analysis
CMV (pp150)	Seroreactivity tertiles (main)	WMHV	Model 3	0.0504518	0.0370399	0.173169	-0.0221451	0.123049	Meta-analysis
HHV6A (1E1A)	Seroreactivity tertiles (main)	WMHV	Model 1	0.00136925	0.0495153	0.977939	-0.0956789	0.0984174	Meta-analysis
HHV6A (1E1A)	Seroreactivity tertiles (main)	WMHV	Model 2	0.0181927	0.0451216	0.686807	-0.070244	0.106629	Meta-analysis
HHV6A (1E1A)	Seroreactivity tertiles (main)	WMHV	Model 3	0.0199368	0.0458342	0.663579	-0.0698966	0.10977	Meta-analysis
HHV6B (1E1B)	Seroreactivity tertiles (main)	WMHV	Model 1	-0.0400119	0.0451094	0.375081	-0.128425	0.048401	Meta-analysis
HHV6B (1E1B)	Seroreactivity tertiles (main)	WMHV	Model 2	0.003284	0.0409568	0.936092	-0.0769898	0.0835578	Meta-analysis
HHV6B (1E1B)	Seroreactivity tertiles (main)	WMHV	Model 3	0.00179509	0.0402716	0.964446	-0.0771357	0.0807259	Meta-analysis
HHV7 (U14)	Seroreactivity tertiles (main)	WMHV	Model 1	0.0744298	0.0385863	0.0537411	-0.00119796	0.150058	Meta-analysis
HHV7 (U14)	Seroreactivity tertiles (main)	WMHV	Model 2	0.0551739	0.0355873	0.12105	-0.0145759	0.124924	Meta-analysis
HHV7 (U14)	Seroreactivity tertiles (main)	WMHV	Model 3	0.0536735	0.035808	0.133893	-0.0165089	0.123856	Meta-analysis
BK (VP1)	Seroreactivity tertiles (main)	WMHV	Model 1	-0.0593436	0.0328975	0.0712476	-0.123822	0.00513425	Meta-analysis
BK (VP1)	Seroreactivity tertiles (main)	WMHV	Model 2	-0.0566532	0.0303329	0.0618013	-0.116105	0.00279807	Meta-analysis
BK (VP1)	Seroreactivity tertiles (main)	WMHV	Model 3	-0.060966	0.0305238	0.0457902	-0.120792	-0.00114032	Meta-analysis
JC (VP1)	Seroreactivity tertiles (main)	WMHV	Model 1	0.0152602	0.0430116	0.722745	-0.069041	0.0995615	Meta-analysis
JC (VP1)	Seroreactivity tertiles (main)	WMHV	Model 2	0.0377712	0.0384535	0.325974	-0.0375964	0.113139	Meta-analysis
JC (VP1)	Seroreactivity tertiles (main)	WMHV	Model 3	0.0195218	0.0570461	0.732193	-0.0922866	0.13133	Meta-analysis
MCV (VP1)	Seroreactivity tertiles (main)	WMHV	Model 1	0.0514863	0.038944	0.186147	-0.0248424	0.127815	Meta-analysis
MCV (VP1)	Seroreactivity tertiles (main)	WMHV	Model 2	0.0156287	0.0355767	0.660447	-0.0541004	0.0853579	Meta-analysis
MCV (VP1)	Seroreactivity tertiles (main)	WMHV	Model 3	0.0151736	0.0359058	0.672591	-0.0552004	0.0855476	Meta-analysis
Tg (p22)	Seroreactivity tertiles (main)	WMHV	Model 1	0.0671287	0.125501	0.592728	-0.178848	0.313106	Meta-analysis
Tg (p22)	Seroreactivity tertiles (main)	WMHV	Model 2	0.0557645	0.0868979	0.521053	-0.114552	0.226081	Meta-analysis
Tg (p22)	Seroreactivity tertiles (main)	WMHV	Model 3	0.0463026	0.0924458	0.616469	-0.134888	0.227493	Meta-analysis
Hp (CagA)	Seroreactivity tertiles (main)	WMHV	Model 1	0.140087	0.203775	0.491793	-0.259304	0.539478	Meta-analysis
Hp (CagA)	Seroreactivity tertiles (main)	WMHV	Model 2	0.147098	0.195958	0.452856	-0.236972	0.531168	Meta-analysis
Hp (CagA)	Seroreactivity tertiles (main)	WMHV	Model 3	0.0935855	0.181818	0.606748	-0.262771	0.449942	Meta-analysis
Ct (pGP3)	Seroreactivity tertiles (main)	WMHV	Model 1	0.0711944	0.0944393	0.450931	-0.113903	0.256292	Meta-analysis
Ct (pGP3)	Seroreactivity tertiles (main)	WMHV	Model 2	0.053293	0.0543749	0.327035	-0.0532799	0.159866	Meta-analysis
Ct (pGP3)	Seroreactivity tertiles (main)	WMHV	Model 3	0.0687191	0.0556671	0.217029	-0.0403864	0.177825	Meta-analysis

## Sheet: Serostatus-Exclusions
pathogen	analysis	outcome	model	beta	std.error	p.value	ci_lower	ci_upper	study
HPV16	Serostatus/PBI (exclusions)	Brain volume	Model 1	6.43026	7.04563	0.361974	-7.37917	20.2397	NSHD
HPV18	Serostatus/PBI (exclusions)	Brain volume	Model 1	8.23133	6.70986	0.220641	-4.91999	21.3827	NSHD
HSV1	Serostatus/PBI (exclusions)	Brain volume	Model 1	5.94376	2.65976	0.0259915	0.730633	11.1569	NSHD
HSV2	Serostatus/PBI (exclusions)	Brain volume	Model 1	14.7729	4.81723	0.00231229	5.33113	24.2147	NSHD
VZV	Serostatus/PBI (exclusions)	Brain volume	Model 1	2.77063	3.04046	0.362714	-3.18868	8.72994	NSHD
EBV	Serostatus/PBI (exclusions)	Brain volume	Model 1	3.26516	5.46933	0.55085	-7.45472	13.985	NSHD
CMV	Serostatus/PBI (exclusions)	Brain volume	Model 1	5.34746	2.50188	0.0331759	0.443786	10.2511	NSHD
HHV6A	Serostatus/PBI (exclusions)	Brain volume	Model 1	-5.07116	2.53332	0.0459864	-10.0365	-0.105848	NSHD
HHV6B	Serostatus/PBI (exclusions)	Brain volume	Model 1	0.707238	2.49845	0.77727	-4.18972	5.6042	NSHD
HHV7	Serostatus/PBI (exclusions)	Brain volume	Model 1	-2.11559	2.87463	0.462194	-7.74987	3.51869	NSHD
KSHV	Serostatus/PBI (exclusions)	Brain volume	Model 1	11.9521	20.7881	0.56565	-28.7925	52.6967	NSHD
Ct	Serostatus/PBI (exclusions)	Brain volume	Model 1	1.63294	3.73165	0.661919	-5.68109	8.94697	NSHD
Tg	Serostatus/PBI (exclusions)	Brain volume	Model 1	8.78899	2.91845	0.00276522	3.06882	14.5092	NSHD
Hp	Serostatus/PBI (exclusions)	Brain volume	Model 1	3.31061	3.43683	0.335996	-3.42559	10.0468	NSHD
BK	Serostatus/PBI (exclusions)	Brain volume	Model 1	0.107874	4.59981	0.981302	-8.90776	9.1235	NSHD
JC	Serostatus/PBI (exclusions)	Brain volume	Model 1	0.0433899	2.51061	0.98622	-4.8774	4.96418	NSHD
MCV	Serostatus/PBI (exclusions)	Brain volume	Model 1	-3.0701	2.66795	0.250533	-8.29929	2.15908	NSHD
HPV16	Serostatus/PBI (exclusions)	Brain volume	Model 2	10.7149	6.77115	0.11435	-2.55652	23.9864	NSHD
HPV18	Serostatus/PBI (exclusions)	Brain volume	Model 2	4.88247	6.47245	0.451091	-7.80354	17.5685	NSHD
HSV1	Serostatus/PBI (exclusions)	Brain volume	Model 2	6.02058	2.54508	0.0184842	1.03223	11.0089	NSHD
HSV2	Serostatus/PBI (exclusions)	Brain volume	Model 2	12.6162	4.67754	0.00729222	3.44823	21.7842	NSHD
VZV	Serostatus/PBI (exclusions)	Brain volume	Model 2	3.92875	2.91573	0.178613	-1.78608	9.64359	NSHD
EBV	Serostatus/PBI (exclusions)	Brain volume	Model 2	-0.623792	5.27562	0.905937	-10.964	9.71642	NSHD
CMV	Serostatus/PBI (exclusions)	Brain volume	Model 2	4.82177	2.40409	0.0455755	0.109741	9.53379	NSHD
HHV6A	Serostatus/PBI (exclusions)	Brain volume	Model 2	-5.24531	2.43215	0.0316356	-10.0123	-0.478292	NSHD
HHV6B	Serostatus/PBI (exclusions)	Brain volume	Model 2	-0.0065703	2.39971	0.997817	-4.71	4.69686	NSHD
HHV7	Serostatus/PBI (exclusions)	Brain volume	Model 2	-4.86644	2.78552	0.081406	-10.3261	0.593178	NSHD
KSHV	Serostatus/PBI (exclusions)	Brain volume	Model 2	6.01726	20.0205	0.763912	-33.2228	45.2574	NSHD
Ct	Serostatus/PBI (exclusions)	Brain volume	Model 2	1.33775	3.59013	0.709633	-5.69891	8.3744	NSHD
Tg	Serostatus/PBI (exclusions)	Brain volume	Model 2	7.83928	2.81226	0.00556754	2.32725	13.3513	NSHD
Hp	Serostatus/PBI (exclusions)	Brain volume	Model 2	3.85844	3.30702	0.244018	-2.62331	10.3402	NSHD
BK	Serostatus/PBI (exclusions)	Brain volume	Model 2	-1.09526	4.44651	0.805563	-9.81042	7.6199	NSHD
JC	Serostatus/PBI (exclusions)	Brain volume	Model 2	-0.518238	2.41489	0.830189	-5.25143	4.21495	NSHD
MCV	Serostatus/PBI (exclusions)	Brain volume	Model 2	-2.28606	2.58473	0.376992	-7.35214	2.78001	NSHD
HPV16	Serostatus/PBI (exclusions)	Brain volume	Model 3	11.1903	6.58283	0.0899542	-1.712	24.0927	NSHD
HPV18	Serostatus/PBI (exclusions)	Brain volume	Model 3	3.77751	6.34343	0.55186	-8.65562	16.2106	NSHD
HSV1	Serostatus/PBI (exclusions)	Brain volume	Model 3	6.46704	2.51066	0.0103733	1.54614	11.3879	NSHD
HSV2	Serostatus/PBI (exclusions)	Brain volume	Model 3	11.9885	4.59238	0.00939469	2.98745	20.9896	NSHD
VZV	Serostatus/PBI (exclusions)	Brain volume	Model 3	4.07723	2.83414	0.151076	-1.47769	9.63215	NSHD
EBV	Serostatus/PBI (exclusions)	Brain volume	Model 3	-0.136831	5.22028	0.979102	-10.3686	10.0949	NSHD
CMV	Serostatus/PBI (exclusions)	Brain volume	Model 3	3.78967	2.39562	0.114493	-0.905744	8.48508	NSHD
HHV6A	Serostatus/PBI (exclusions)	Brain volume	Model 3	-4.93006	2.37065	0.0382235	-9.57653	-0.283585	NSHD
HHV6B	Serostatus/PBI (exclusions)	Brain volume	Model 3	-0.365442	2.3794	0.878017	-5.02906	4.29818	NSHD
HHV7	Serostatus/PBI (exclusions)	Brain volume	Model 3	-5.09291	2.74805	0.0646096	-10.4791	0.293268	NSHD
KSHV	Serostatus/PBI (exclusions)	Brain volume	Model 3	-3.19569	19.4531	0.8696	-41.3238	34.9324	NSHD
Ct	Serostatus/PBI (exclusions)	Brain volume	Model 3	1.23948	3.50871	0.724089	-5.63759	8.11654	NSHD
Tg	Serostatus/PBI (exclusions)	Brain volume	Model 3	7.47939	2.7791	0.00742873	2.03235	12.9264	NSHD
Hp	Serostatus/PBI (exclusions)	Brain volume	Model 3	3.50308	3.28882	0.287479	-2.94301	9.94917	NSHD
BK	Serostatus/PBI (exclusions)	Brain volume	Model 3	-0.0815917	4.40105	0.985218	-8.70765	8.54447	NSHD
JC	Serostatus/PBI (exclusions)	Brain volume	Model 3	-1.03346	2.3422	0.659292	-5.62418	3.55726	NSHD
MCV	Serostatus/PBI (exclusions)	Brain volume	Model 3	-1.67425	2.51496	0.505991	-6.60357	3.25506	NSHD
HPV16	Serostatus/PBI (exclusions)	Hippocampal volume	Model 1	0.0264173	0.145439	0.855959	-0.258643	0.311478	NSHD
HPV18	Serostatus/PBI (exclusions)	Hippocampal volume	Model 1	0.0736122	0.138581	0.595586	-0.198006	0.345231	NSHD
HSV1	Serostatus/PBI (exclusions)	Hippocampal volume	Model 1	0.00288963	0.0551903	0.95827	-0.105283	0.111063	NSHD
HSV2	Serostatus/PBI (exclusions)	Hippocampal volume	Model 1	0.0937535	0.100392	0.350934	-0.103014	0.290521	NSHD
VZV	Serostatus/PBI (exclusions)	Hippocampal volume	Model 1	-0.0398426	0.0627334	0.525722	-0.1628	0.0831148	NSHD
EBV	Serostatus/PBI (exclusions)	Hippocampal volume	Model 1	0.0579105	0.112801	0.607965	-0.163179	0.279	NSHD
CMV	Serostatus/PBI (exclusions)	Hippocampal volume	Model 1	0.0229091	0.0518744	0.659	-0.0787648	0.124583	NSHD
HHV6A	Serostatus/PBI (exclusions)	Hippocampal volume	Model 1	-0.0556653	0.052429	0.289003	-0.158426	0.0470955	NSHD
HHV6B	Serostatus/PBI (exclusions)	Hippocampal volume	Model 1	-0.0289823	0.0515074	0.573968	-0.129937	0.0719722	NSHD
HHV7	Serostatus/PBI (exclusions)	Hippocampal volume	Model 1	-0.0759993	0.0591985	0.199957	-0.192028	0.0400298	NSHD
KSHV	Serostatus/PBI (exclusions)	Hippocampal volume	Model 1	-0.217378	0.428728	0.612415	-1.05768	0.622928	NSHD
Ct	Serostatus/PBI (exclusions)	Hippocampal volume	Model 1	-0.0795792	0.0768689	0.301177	-0.230242	0.0710839	NSHD
Tg	Serostatus/PBI (exclusions)	Hippocampal volume	Model 1	-0.0556717	0.0607986	0.360393	-0.174837	0.0634936	NSHD
Hp	Serostatus/PBI (exclusions)	Hippocampal volume	Model 1	0.125396	0.0706784	0.0767984	-0.0131337	0.263926	NSHD
BK	Serostatus/PBI (exclusions)	Hippocampal volume	Model 1	0.219154	0.0942216	0.020523	0.0344802	0.403829	NSHD
JC	Serostatus/PBI (exclusions)	Hippocampal volume	Model 1	-0.0237493	0.0517597	0.646601	-0.125198	0.0776997	NSHD
MCV	Serostatus/PBI (exclusions)	Hippocampal volume	Model 1	-0.00906323	0.0551072	0.869448	-0.117073	0.0989469	NSHD
HPV16	Serostatus/PBI (exclusions)	Hippocampal volume	Model 2	0.0206516	0.144774	0.886642	-0.263106	0.304409	NSHD
HPV18	Serostatus/PBI (exclusions)	Hippocampal volume	Model 2	0.0769786	0.138002	0.57729	-0.193504	0.347462	NSHD
HSV1	Serostatus/PBI (exclusions)	Hippocampal volume	Model 2	-0.000845532	0.0546279	0.987659	-0.107916	0.106225	NSHD
HSV2	Serostatus/PBI (exclusions)	Hippocampal volume	Model 2	0.130324	0.100396	0.19501	-0.0664517	0.327099	NSHD
VZV	Serostatus/PBI (exclusions)	Hippocampal volume	Model 2	-0.0361069	0.0622628	0.562305	-0.158142	0.0859281	NSHD
EBV	Serostatus/PBI (exclusions)	Hippocampal volume	Model 2	0.0547904	0.112415	0.62625	-0.165544	0.275124	NSHD
CMV	Serostatus/PBI (exclusions)	Hippocampal volume	Model 2	0.0205017	0.0514906	0.690725	-0.08042	0.121423	NSHD
HHV6A	Serostatus/PBI (exclusions)	Hippocampal volume	Model 2	-0.0412681	0.0521017	0.428796	-0.143387	0.0608512	NSHD
HHV6B	Serostatus/PBI (exclusions)	Hippocampal volume	Model 2	-0.0366675	0.0511154	0.473583	-0.136854	0.0635186	NSHD
HHV7	Serostatus/PBI (exclusions)	Hippocampal volume	Model 2	-0.0688062	0.0594995	0.24821	-0.185425	0.0478128	NSHD
KSHV	Serostatus/PBI (exclusions)	Hippocampal volume	Model 2	-0.0867767	0.426752	0.838972	-0.92321	0.749656	NSHD
Ct	Serostatus/PBI (exclusions)	Hippocampal volume	Model 2	-0.0554332	0.0764845	0.469026	-0.205343	0.0944764	NSHD
Tg	Serostatus/PBI (exclusions)	Hippocampal volume	Model 2	-0.0410422	0.0604905	0.497858	-0.159604	0.0775191	NSHD
Hp	Serostatus/PBI (exclusions)	Hippocampal volume	Model 2	0.127912	0.0703156	0.0696517	-0.00990678	0.26573	NSHD
BK	Serostatus/PBI (exclusions)	Hippocampal volume	Model 2	0.198888	0.0942551	0.0354781	0.0141477	0.383628	NSHD
JC	Serostatus/PBI (exclusions)	Hippocampal volume	Model 2	-0.039787	0.0514364	0.439677	-0.140602	0.0610282	NSHD
MCV	Serostatus/PBI (exclusions)	Hippocampal volume	Model 2	0.00326859	0.0551462	0.952766	-0.104818	0.111355	NSHD
HPV16	Serostatus/PBI (exclusions)	Hippocampal volume	Model 3	0.0565642	0.146233	0.699111	-0.230052	0.34318	NSHD
HPV18	Serostatus/PBI (exclusions)	Hippocampal volume	Model 3	0.106788	0.140403	0.447374	-0.168402	0.381979	NSHD
HSV1	Serostatus/PBI (exclusions)	Hippocampal volume	Model 3	-0.00477886	0.0560459	0.932094	-0.114629	0.105071	NSHD
HSV2	Serostatus/PBI (exclusions)	Hippocampal volume	Model 3	0.12092	0.102344	0.238136	-0.0796753	0.321515	NSHD
VZV	Serostatus/PBI (exclusions)	Hippocampal volume	Model 3	-0.0273971	0.0628783	0.663288	-0.150638	0.0958443	NSHD
EBV	Serostatus/PBI (exclusions)	Hippocampal volume	Model 3	0.0673416	0.115509	0.560237	-0.159056	0.293739	NSHD
CMV	Serostatus/PBI (exclusions)	Hippocampal volume	Model 3	0.0138804	0.053179	0.794223	-0.0903504	0.118111	NSHD
HHV6A	Serostatus/PBI (exclusions)	Hippocampal volume	Model 3	-0.0370262	0.0527277	0.48297	-0.140372	0.06632	NSHD
HHV6B	Serostatus/PBI (exclusions)	Hippocampal volume	Model 3	-0.0266978	0.0526398	0.612321	-0.129872	0.0764763	NSHD
HHV7	Serostatus/PBI (exclusions)	Hippocampal volume	Model 3	-0.0518926	0.0610261	0.395669	-0.171504	0.0677185	NSHD
KSHV	Serostatus/PBI (exclusions)	Hippocampal volume	Model 3	-0.12519	0.430627	0.771425	-0.96922	0.718839	NSHD
Ct	Serostatus/PBI (exclusions)	Hippocampal volume	Model 3	-0.0638522	0.0776224	0.411246	-0.215992	0.0882877	NSHD
Tg	Serostatus/PBI (exclusions)	Hippocampal volume	Model 3	-0.0730241	0.0619851	0.23949	-0.194515	0.0484668	NSHD
Hp	Serostatus/PBI (exclusions)	Hippocampal volume	Model 3	0.101593	0.0727114	0.163157	-0.0409212	0.244108	NSHD
BK	Serostatus/PBI (exclusions)	Hippocampal volume	Model 3	0.222537	0.0967326	0.0219532	0.032941	0.412133	NSHD
JC	Serostatus/PBI (exclusions)	Hippocampal volume	Model 3	-0.0384001	0.0518093	0.459037	-0.139946	0.0631462	NSHD
MCV	Serostatus/PBI (exclusions)	Hippocampal volume	Model 3	0.00316421	0.0557173	0.954742	-0.106042	0.11237	NSHD
HPV16	Serostatus/PBI (exclusions)	WMHV	Model 1	0.0491891	0.293186	0.866848	-0.525455	0.623834	NSHD
HPV18	Serostatus/PBI (exclusions)	WMHV	Model 1	-0.030457	0.264489	0.908383	-0.548856	0.487942	NSHD
HSV1	Serostatus/PBI (exclusions)	WMHV	Model 1	0.038865	0.107381	0.717596	-0.171601	0.249331	NSHD
HSV2	Serostatus/PBI (exclusions)	WMHV	Model 1	0.161719	0.199238	0.41747	-0.228788	0.552226	NSHD
VZV	Serostatus/PBI (exclusions)	WMHV	Model 1	0.069009	0.12177	0.571236	-0.16966	0.307678	NSHD
EBV	Serostatus/PBI (exclusions)	WMHV	Model 1	-0.111387	0.215366	0.605312	-0.533504	0.31073	NSHD
CMV	Serostatus/PBI (exclusions)	WMHV	Model 1	0.182472	0.0997942	0.068246	-0.0131242	0.378069	NSHD
HHV6A	Serostatus/PBI (exclusions)	WMHV	Model 1	0.127439	0.101355	0.209384	-0.0712167	0.326094	NSHD
HHV6B	Serostatus/PBI (exclusions)	WMHV	Model 1	-0.0461289	0.099437	0.642979	-0.241025	0.148768	NSHD
HHV7	Serostatus/PBI (exclusions)	WMHV	Model 1	0.0635739	0.114715	0.579767	-0.161267	0.288414	NSHD
KSHV	Serostatus/PBI (exclusions)	WMHV	Model 1	-0.214785	0.81775	0.792957	-1.81758	1.388	NSHD
Ct	Serostatus/PBI (exclusions)	WMHV	Model 1	-0.128148	0.149661	0.392386	-0.421483	0.165187	NSHD
Tg	Serostatus/PBI (exclusions)	WMHV	Model 1	-0.0521736	0.11767	0.657731	-0.282806	0.178459	NSHD
Hp	Serostatus/PBI (exclusions)	WMHV	Model 1	0.14418	0.135819	0.2891	-0.122026	0.410385	NSHD
BK	Serostatus/PBI (exclusions)	WMHV	Model 1	-0.100705	0.181047	0.578371	-0.455557	0.254147	NSHD
JC	Serostatus/PBI (exclusions)	WMHV	Model 1	-0.150264	0.0999655	0.133613	-0.346197	0.0456681	NSHD
MCV	Serostatus/PBI (exclusions)	WMHV	Model 1	-0.0399161	0.106886	0.709022	-0.249413	0.169581	NSHD
HPV16	Serostatus/PBI (exclusions)	WMHV	Model 2	0.087877	0.290606	0.762516	-0.48171	0.657464	NSHD
HPV18	Serostatus/PBI (exclusions)	WMHV	Model 2	-0.0470694	0.262502	0.857788	-0.561573	0.467434	NSHD
HSV1	Serostatus/PBI (exclusions)	WMHV	Model 2	0.0440449	0.105972	0.677914	-0.16366	0.251749	NSHD
HSV2	Serostatus/PBI (exclusions)	WMHV	Model 2	0.100792	0.198469	0.611853	-0.288208	0.489791	NSHD
VZV	Serostatus/PBI (exclusions)	WMHV	Model 2	0.0711084	0.120289	0.554771	-0.164659	0.306875	NSHD
EBV	Serostatus/PBI (exclusions)	WMHV	Model 2	-0.133596	0.213899	0.532622	-0.552838	0.285647	NSHD
CMV	Serostatus/PBI (exclusions)	WMHV	Model 2	0.188734	0.0985829	0.056303	-0.00448847	0.381957	NSHD
HHV6A	Serostatus/PBI (exclusions)	WMHV	Model 2	0.101834	0.100321	0.310704	-0.0947942	0.298462	NSHD
HHV6B	Serostatus/PBI (exclusions)	WMHV	Model 2	-0.0398337	0.0985119	0.686177	-0.232917	0.15325	NSHD
HHV7	Serostatus/PBI (exclusions)	WMHV	Model 2	0.0290017	0.114964	0.80097	-0.196329	0.254332	NSHD
KSHV	Serostatus/PBI (exclusions)	WMHV	Model 2	-0.527476	0.810928	0.515784	-2.11689	1.06194	NSHD
Ct	Serostatus/PBI (exclusions)	WMHV	Model 2	-0.175421	0.148112	0.236997	-0.465721	0.114879	NSHD
Tg	Serostatus/PBI (exclusions)	WMHV	Model 2	-0.0973619	0.116617	0.4043	-0.325931	0.131207	NSHD
Hp	Serostatus/PBI (exclusions)	WMHV	Model 2	0.137	0.134704	0.309773	-0.127021	0.401021	NSHD
BK	Serostatus/PBI (exclusions)	WMHV	Model 2	-0.0788252	0.180274	0.662174	-0.432162	0.274511	NSHD
JC	Serostatus/PBI (exclusions)	WMHV	Model 2	-0.123291	0.099166	0.214525	-0.317656	0.0710748	NSHD
MCV	Serostatus/PBI (exclusions)	WMHV	Model 2	-0.0704242	0.106631	0.509363	-0.279421	0.138573	NSHD
HPV16	Serostatus/PBI (exclusions)	WMHV	Model 3	0.11599	0.292106	0.691534	-0.456538	0.688518	NSHD
HPV18	Serostatus/PBI (exclusions)	WMHV	Model 3	0.00990686	0.266655	0.970383	-0.512736	0.53255	NSHD
HSV1	Serostatus/PBI (exclusions)	WMHV	Model 3	0.0570184	0.108706	0.600231	-0.156046	0.270083	NSHD
HSV2	Serostatus/PBI (exclusions)	WMHV	Model 3	0.10393	0.201273	0.605906	-0.290565	0.498426	NSHD
VZV	Serostatus/PBI (exclusions)	WMHV	Model 3	0.0684976	0.12121	0.572334	-0.169073	0.306069	NSHD
EBV	Serostatus/PBI (exclusions)	WMHV	Model 3	-0.181425	0.219532	0.409096	-0.611708	0.248858	NSHD
CMV	Serostatus/PBI (exclusions)	WMHV	Model 3	0.193223	0.101711	0.0582419	-0.00613125	0.392576	NSHD
HHV6A	Serostatus/PBI (exclusions)	WMHV	Model 3	0.0906916	0.101338	0.371397	-0.107932	0.289315	NSHD
HHV6B	Serostatus/PBI (exclusions)	WMHV	Model 3	-0.0380075	0.101545	0.7084	-0.237036	0.161021	NSHD
HHV7	Serostatus/PBI (exclusions)	WMHV	Model 3	0.0715156	0.117805	0.544175	-0.159382	0.302413	NSHD
KSHV	Serostatus/PBI (exclusions)	WMHV	Model 3	-0.604834	0.816654	0.459387	-2.20547	0.995808	NSHD
Ct	Serostatus/PBI (exclusions)	WMHV	Model 3	-0.176452	0.150031	0.240305	-0.470512	0.117609	NSHD
Tg	Serostatus/PBI (exclusions)	WMHV	Model 3	-0.106823	0.119234	0.370881	-0.340522	0.126877	NSHD
Hp	Serostatus/PBI (exclusions)	WMHV	Model 3	0.122939	0.138971	0.376925	-0.149445	0.395323	NSHD
BK	Serostatus/PBI (exclusions)	WMHV	Model 3	-0.00618404	0.185028	0.973356	-0.368838	0.35647	NSHD
JC	Serostatus/PBI (exclusions)	WMHV	Model 3	-0.146711	0.0996174	0.141663	-0.341961	0.048539	NSHD
MCV	Serostatus/PBI (exclusions)	WMHV	Model 3	-0.0429071	0.107593	0.690275	-0.25379	0.167975	NSHD
PBI	Serostatus/PBI (exclusions)	Brain volume	Model 1	20.4265	10.5226	0.0529399	-0.197851	41.0508	NSHD
Neurotropic PBI	Serostatus/PBI (exclusions)	Brain volume	Model 1	17.0396	8.1031	0.0361065	1.15751	32.9216	NSHD
PBI	Serostatus/PBI (exclusions)	Brain volume	Model 2	15.5154	10.1371	0.126678	-4.35323	35.3841	NSHD
Neurotropic PBI	Serostatus/PBI (exclusions)	Brain volume	Model 2	12.0313	7.83228	0.125311	-3.32	27.3825	NSHD
PBI	Serostatus/PBI (exclusions)	Brain volume	Model 3	14.1139	9.86574	0.153359	-5.22294	33.4508	NSHD
Neurotropic PBI	Serostatus/PBI (exclusions)	Brain volume	Model 3	10.2825	7.63396	0.178792	-4.68001	25.2451	NSHD
PBI	Serostatus/PBI (exclusions)	Hippocampal volume	Model 1	-0.0745898	0.217983	0.732395	-0.501837	0.352658	NSHD
Neurotropic PBI	Serostatus/PBI (exclusions)	Hippocampal volume	Model 1	-0.165805	0.167817	0.32375	-0.494726	0.163117	NSHD
PBI	Serostatus/PBI (exclusions)	Hippocampal volume	Model 2	-0.0427632	0.216692	0.843659	-0.46748	0.381953	NSHD
Neurotropic PBI	Serostatus/PBI (exclusions)	Hippocampal volume	Model 2	-0.152693	0.167261	0.361851	-0.480523	0.175138	NSHD
PBI	Serostatus/PBI (exclusions)	Hippocampal volume	Model 3	-0.0468805	0.218803	0.830459	-0.475735	0.381974	NSHD
Neurotropic PBI	Serostatus/PBI (exclusions)	Hippocampal volume	Model 3	-0.150562	0.169086	0.373784	-0.48197	0.180846	NSHD
PBI	Serostatus/PBI (exclusions)	WMHV	Model 1	0.1807	0.425078	0.671001	-0.652452	1.01385	NSHD
Neurotropic PBI	Serostatus/PBI (exclusions)	WMHV	Model 1	0.208537	0.327724	0.524944	-0.433801	0.850875	NSHD
PBI	Serostatus/PBI (exclusions)	WMHV	Model 2	0.0706637	0.421412	0.866921	-0.755304	0.896631	NSHD
Neurotropic PBI	Serostatus/PBI (exclusions)	WMHV	Model 2	0.148818	0.325364	0.647649	-0.488894	0.786531	NSHD
PBI	Serostatus/PBI (exclusions)	WMHV	Model 3	0.113968	0.424613	0.788537	-0.718273	0.946209	NSHD
Neurotropic PBI	Serostatus/PBI (exclusions)	WMHV	Model 3	0.139685	0.327836	0.670293	-0.502873	0.782244	NSHD
HPV16	Serostatus/PBI (exclusions)	Brain volume	Model 1	-0.0842184	4.08932	0.983574	-8.09928	7.93084	SABRE
HPV18	Serostatus/PBI (exclusions)	Brain volume	Model 1	5.13517	3.84562	0.182138	-2.40225	12.6726	SABRE
HSV1	Serostatus/PBI (exclusions)	Brain volume	Model 1	1.32123	1.955	0.499345	-2.51057	5.15303	SABRE
HSV2	Serostatus/PBI (exclusions)	Brain volume	Model 1	-1.2259	2.20537	0.57845	-5.54842	3.09662	SABRE
VZV	Serostatus/PBI (exclusions)	Brain volume	Model 1	-0.115119	1.7345	0.947099	-3.51474	3.2845	SABRE
EBV	Serostatus/PBI (exclusions)	Brain volume	Model 1	-5.41091	3.6313	0.136588	-12.5283	1.70644	SABRE
CMV	Serostatus/PBI (exclusions)	Brain volume	Model 1	-0.935114	1.88012	0.619061	-4.62014	2.74991	SABRE
HHV6A	Serostatus/PBI (exclusions)	Brain volume	Model 1	-2.27195	1.68048	0.176759	-5.5657	1.0218	SABRE
HHV6B	Serostatus/PBI (exclusions)	Brain volume	Model 1	2.07398	1.55011	0.181279	-0.964226	5.11219	SABRE
HHV7	Serostatus/PBI (exclusions)	Brain volume	Model 1	4.89355	1.53182	0.00145359	1.89118	7.89592	SABRE
KSHV	Serostatus/PBI (exclusions)	Brain volume	Model 1	-6.68467	6.42931	0.298776	-19.2861	5.91677	SABRE
Ct	Serostatus/PBI (exclusions)	Brain volume	Model 1	-1.00065	1.62393	0.537938	-4.18355	2.18224	SABRE
Tg	Serostatus/PBI (exclusions)	Brain volume	Model 1	1.32335	1.9394	0.49521	-2.47788	5.12458	SABRE
Hp	Serostatus/PBI (exclusions)	Brain volume	Model 1	-1.92066	1.62246	0.236836	-5.10069	1.25937	SABRE
BK	Serostatus/PBI (exclusions)	Brain volume	Model 1	-0.579334	2.29826	0.801046	-5.08392	3.92525	SABRE
JC	Serostatus/PBI (exclusions)	Brain volume	Model 1	-3.49382	1.57461	0.0267697	-6.58006	-0.407573	SABRE
MCV	Serostatus/PBI (exclusions)	Brain volume	Model 1	-0.857626	1.63513	0.600073	-4.06249	2.34724	SABRE
HPV16	Serostatus/PBI (exclusions)	Brain volume	Model 2	-0.26295	3.46363	0.939503	-7.05167	6.52577	SABRE
HPV18	Serostatus/PBI (exclusions)	Brain volume	Model 2	4.52092	3.26779	0.166896	-1.88396	10.9258	SABRE
HSV1	Serostatus/PBI (exclusions)	Brain volume	Model 2	0.322436	1.6748	0.847381	-2.96017	3.60504	SABRE
HSV2	Serostatus/PBI (exclusions)	Brain volume	Model 2	-4.7844	2.09861	0.0228764	-8.89769	-0.671118	SABRE
VZV	Serostatus/PBI (exclusions)	Brain volume	Model 2	-0.0817811	1.47367	0.955758	-2.97017	2.80661	SABRE
EBV	Serostatus/PBI (exclusions)	Brain volume	Model 2	-6.00336	3.11736	0.0544772	-12.1134	0.106663	SABRE
CMV	Serostatus/PBI (exclusions)	Brain volume	Model 2	2.37445	1.76087	0.177886	-1.07686	5.82576	SABRE
HHV6A	Serostatus/PBI (exclusions)	Brain volume	Model 2	-0.901374	1.4374	0.530777	-3.71867	1.91593	SABRE
HHV6B	Serostatus/PBI (exclusions)	Brain volume	Model 2	0.769747	1.31692	0.55904	-1.81141	3.3509	SABRE
HHV7	Serostatus/PBI (exclusions)	Brain volume	Model 2	2.24865	1.31297	0.0871572	-0.324776	4.82207	SABRE
KSHV	Serostatus/PBI (exclusions)	Brain volume	Model 2	-1.85185	5.52653	0.737648	-12.6838	8.98014	SABRE
Ct	Serostatus/PBI (exclusions)	Brain volume	Model 2	8.54616e-05	1.54789	0.999956	-3.03379	3.03396	SABRE
Tg	Serostatus/PBI (exclusions)	Brain volume	Model 2	1.71056	1.6564	0.302051	-1.53598	4.9571	SABRE
Hp	Serostatus/PBI (exclusions)	Brain volume	Model 2	0.392368	1.40931	0.780767	-2.36989	3.15463	SABRE
BK	Serostatus/PBI (exclusions)	Brain volume	Model 2	-0.371434	1.95198	0.849132	-4.19731	3.45444	SABRE
JC	Serostatus/PBI (exclusions)	Brain volume	Model 2	-0.698342	1.3583	0.607301	-3.36062	1.96393	SABRE
MCV	Serostatus/PBI (exclusions)	Brain volume	Model 2	0.349916	1.38823	0.801059	-2.37102	3.07085	SABRE
HPV16	Serostatus/PBI (exclusions)	Brain volume	Model 3	-1.25178	3.468	0.71823	-8.04907	5.5455	SABRE
HPV18	Serostatus/PBI (exclusions)	Brain volume	Model 3	5.04663	3.27803	0.124067	-1.3783	11.4716	SABRE
HSV1	Serostatus/PBI (exclusions)	Brain volume	Model 3	1.84892	1.70129	0.277461	-1.4856	5.18344	SABRE
HSV2	Serostatus/PBI (exclusions)	Brain volume	Model 3	-4.06382	2.09854	0.0531557	-8.17696	0.0493253	SABRE
VZV	Serostatus/PBI (exclusions)	Brain volume	Model 3	-0.0599993	1.47538	0.967571	-2.95175	2.83175	SABRE
EBV	Serostatus/PBI (exclusions)	Brain volume	Model 3	-4.62469	3.14928	0.142361	-10.7973	1.5479	SABRE
CMV	Serostatus/PBI (exclusions)	Brain volume	Model 3	2.58136	1.75582	0.141905	-0.860051	6.02277	SABRE
HHV6A	Serostatus/PBI (exclusions)	Brain volume	Model 3	-0.746352	1.43588	0.603356	-3.56068	2.06798	SABRE
HHV6B	Serostatus/PBI (exclusions)	Brain volume	Model 3	0.66461	1.31845	0.614339	-1.91955	3.24877	SABRE
HHV7	Serostatus/PBI (exclusions)	Brain volume	Model 3	2.35806	1.32064	0.0745496	-0.230395	4.94652	SABRE
KSHV	Serostatus/PBI (exclusions)	Brain volume	Model 3	-2.11393	5.52362	0.702038	-12.9402	8.71238	SABRE
Ct	Serostatus/PBI (exclusions)	Brain volume	Model 3	0.420331	1.5428	0.785348	-2.60355	3.44421	SABRE
Tg	Serostatus/PBI (exclusions)	Brain volume	Model 3	1.82427	1.64968	0.269128	-1.4091	5.05763	SABRE
Hp	Serostatus/PBI (exclusions)	Brain volume	Model 3	1.31352	1.42284	0.356196	-1.47525	4.1023	SABRE
BK	Serostatus/PBI (exclusions)	Brain volume	Model 3	-0.55153	1.94385	0.77669	-4.36148	3.25842	SABRE
JC	Serostatus/PBI (exclusions)	Brain volume	Model 3	-0.719087	1.34944	0.594265	-3.36399	1.92582	SABRE
MCV	Serostatus/PBI (exclusions)	Brain volume	Model 3	-0.0323388	1.38231	0.981341	-2.74167	2.677	SABRE
HPV16	Serostatus/PBI (exclusions)	Hippocampal volume	Model 1	-0.116902	0.100071	0.243065	-0.313041	0.079236	SABRE
HPV18	Serostatus/PBI (exclusions)	Hippocampal volume	Model 1	-0.0200973	0.094284	0.831257	-0.204894	0.164699	SABRE
HSV1	Serostatus/PBI (exclusions)	Hippocampal volume	Model 1	-0.0829369	0.0478069	0.0831451	-0.176638	0.0107646	SABRE
HSV2	Serostatus/PBI (exclusions)	Hippocampal volume	Model 1	-0.0880044	0.0539358	0.103136	-0.193719	0.0177098	SABRE
VZV	Serostatus/PBI (exclusions)	Hippocampal volume	Model 1	-0.053068	0.0424403	0.211504	-0.136251	0.030115	SABRE
EBV	Serostatus/PBI (exclusions)	Hippocampal volume	Model 1	-0.0506225	0.089038	0.569817	-0.225137	0.123892	SABRE
CMV	Serostatus/PBI (exclusions)	Hippocampal volume	Model 1	0.00577432	0.0460532	0.90025	-0.08449	0.0960387	SABRE
HHV6A	Serostatus/PBI (exclusions)	Hippocampal volume	Model 1	-0.0182755	0.0411982	0.657449	-0.0990239	0.062473	SABRE
HHV6B	Serostatus/PBI (exclusions)	Hippocampal volume	Model 1	-0.0172305	0.0380008	0.650362	-0.0917121	0.057251	SABRE
HHV7	Serostatus/PBI (exclusions)	Hippocampal volume	Model 1	0.00570294	0.0377473	0.879948	-0.0682818	0.0796877	SABRE
KSHV	Serostatus/PBI (exclusions)	Hippocampal volume	Model 1	-0.0674302	0.157549	0.668766	-0.376226	0.241365	SABRE
Ct	Serostatus/PBI (exclusions)	Hippocampal volume	Model 1	-0.0478538	0.0397466	0.228946	-0.125757	0.0300495	SABRE
Tg	Serostatus/PBI (exclusions)	Hippocampal volume	Model 1	-0.0107568	0.0475108	0.820941	-0.103878	0.0823643	SABRE
Hp	Serostatus/PBI (exclusions)	Hippocampal volume	Model 1	-0.0238338	0.0397616	0.54906	-0.101766	0.054099	SABRE
BK	Serostatus/PBI (exclusions)	Hippocampal volume	Model 1	-0.0770404	0.056226	0.171	-0.187243	0.0331625	SABRE
JC	Serostatus/PBI (exclusions)	Hippocampal volume	Model 1	-0.0594241	0.0386241	0.124305	-0.135127	0.0162792	SABRE
MCV	Serostatus/PBI (exclusions)	Hippocampal volume	Model 1	-0.0238856	0.0400449	0.551025	-0.102373	0.0546023	SABRE
HPV16	Serostatus/PBI (exclusions)	Hippocampal volume	Model 2	-0.100557	0.0971378	0.300881	-0.290947	0.0898329	SABRE
HPV18	Serostatus/PBI (exclusions)	Hippocampal volume	Model 2	-0.0346104	0.0918037	0.706268	-0.214546	0.145325	SABRE
HSV1	Serostatus/PBI (exclusions)	Hippocampal volume	Model 2	-0.0385074	0.0469821	0.412672	-0.130592	0.0535776	SABRE
HSV2	Serostatus/PBI (exclusions)	Hippocampal volume	Model 2	0.0480649	0.0590562	0.415948	-0.0676853	0.163815	SABRE
VZV	Serostatus/PBI (exclusions)	Hippocampal volume	Model 2	-0.0812708	0.0412586	0.049199	-0.162138	-0.000403937	SABRE
EBV	Serostatus/PBI (exclusions)	Hippocampal volume	Model 2	0.0350765	0.0876721	0.689196	-0.136761	0.206914	SABRE
CMV	Serostatus/PBI (exclusions)	Hippocampal volume	Model 2	0.0557049	0.0494322	0.260117	-0.0411823	0.152592	SABRE
HHV6A	Serostatus/PBI (exclusions)	Hippocampal volume	Model 2	0.0153755	0.0403442	0.703222	-0.0636991	0.09445	SABRE
HHV6B	Serostatus/PBI (exclusions)	Hippocampal volume	Model 2	-0.00887828	0.0369634	0.810242	-0.0813265	0.0635699	SABRE
HHV7	Serostatus/PBI (exclusions)	Hippocampal volume	Model 2	0.00713422	0.0369112	0.846787	-0.0652117	0.0794801	SABRE
KSHV	Serostatus/PBI (exclusions)	Hippocampal volume	Model 2	-0.0159376	0.155102	0.918182	-0.319937	0.288062	SABRE
Ct	Serostatus/PBI (exclusions)	Hippocampal volume	Model 2	0.00190708	0.0434389	0.964993	-0.0832331	0.0870473	SABRE
Tg	Serostatus/PBI (exclusions)	Hippocampal volume	Model 2	0.0362059	0.0464969	0.436398	-0.0549281	0.12734	SABRE
Hp	Serostatus/PBI (exclusions)	Hippocampal volume	Model 2	0.00300077	0.0395517	0.939541	-0.0745205	0.0805221	SABRE
BK	Serostatus/PBI (exclusions)	Hippocampal volume	Model 2	-0.0578485	0.0547428	0.290945	-0.165144	0.0494474	SABRE
JC	Serostatus/PBI (exclusions)	Hippocampal volume	Model 2	-0.0553985	0.0380755	0.146062	-0.130027	0.0192295	SABRE
MCV	Serostatus/PBI (exclusions)	Hippocampal volume	Model 2	-0.0263795	0.0389489	0.498416	-0.102719	0.0499603	SABRE
HPV16	Serostatus/PBI (exclusions)	Hippocampal volume	Model 3	-0.101808	0.0978768	0.298574	-0.293647	0.0900302	SABRE
HPV18	Serostatus/PBI (exclusions)	Hippocampal volume	Model 3	-0.0408605	0.092889	0.660138	-0.222923	0.141202	SABRE
HSV1	Serostatus/PBI (exclusions)	Hippocampal volume	Model 3	-0.0241797	0.0481912	0.615984	-0.118635	0.0702751	SABRE
HSV2	Serostatus/PBI (exclusions)	Hippocampal volume	Model 3	0.0463988	0.0594733	0.435524	-0.0701688	0.162966	SABRE
VZV	Serostatus/PBI (exclusions)	Hippocampal volume	Model 3	-0.0863427	0.0416221	0.038355	-0.167922	-0.00476337	SABRE
EBV	Serostatus/PBI (exclusions)	Hippocampal volume	Model 3	0.055298	0.0891939	0.535449	-0.119522	0.230118	SABRE
CMV	Serostatus/PBI (exclusions)	Hippocampal volume	Model 3	0.0637385	0.0496981	0.20003	-0.0336697	0.161147	SABRE
HHV6A	Serostatus/PBI (exclusions)	Hippocampal volume	Model 3	0.0169277	0.0405822	0.6767	-0.0626134	0.0964689	SABRE
HHV6B	Serostatus/PBI (exclusions)	Hippocampal volume	Model 3	-0.0136875	0.0373002	0.713748	-0.086796	0.0594209	SABRE
HHV7	Serostatus/PBI (exclusions)	Hippocampal volume	Model 3	-0.00501222	0.0374775	0.893642	-0.0784681	0.0684437	SABRE
KSHV	Serostatus/PBI (exclusions)	Hippocampal volume	Model 3	-0.00185119	0.156225	0.990549	-0.308052	0.30435	SABRE
Ct	Serostatus/PBI (exclusions)	Hippocampal volume	Model 3	0.00119599	0.0436245	0.978135	-0.084308	0.0867	SABRE
Tg	Serostatus/PBI (exclusions)	Hippocampal volume	Model 3	0.0368086	0.0467032	0.430847	-0.0547296	0.128347	SABRE
Hp	Serostatus/PBI (exclusions)	Hippocampal volume	Model 3	0.0103196	0.0403058	0.797991	-0.0686798	0.089319	SABRE
BK	Serostatus/PBI (exclusions)	Hippocampal volume	Model 3	-0.0596768	0.0549347	0.27766	-0.167349	0.0479951	SABRE
JC	Serostatus/PBI (exclusions)	Hippocampal volume	Model 3	-0.0541373	0.0381354	0.156108	-0.128883	0.0206081	SABRE
MCV	Serostatus/PBI (exclusions)	Hippocampal volume	Model 3	-0.0287958	0.039083	0.461466	-0.105398	0.0478068	SABRE
HPV16	Serostatus/PBI (exclusions)	WMHV	Model 1	0.0806044	0.160682	0.616057	-0.234332	0.39554	SABRE
HPV18	Serostatus/PBI (exclusions)	WMHV	Model 1	0.0766644	0.155284	0.621648	-0.227691	0.38102	SABRE
HSV1	Serostatus/PBI (exclusions)	WMHV	Model 1	-0.0389878	0.07594	0.60781	-0.18783	0.109855	SABRE
HSV2	Serostatus/PBI (exclusions)	WMHV	Model 1	0.226316	0.0851238	0.00800001	0.0594734	0.393159	SABRE
VZV	Serostatus/PBI (exclusions)	WMHV	Model 1	-0.0619299	0.0677966	0.361269	-0.194811	0.0709513	SABRE
EBV	Serostatus/PBI (exclusions)	WMHV	Model 1	0.174088	0.144179	0.227615	-0.108503	0.456679	SABRE
CMV	Serostatus/PBI (exclusions)	WMHV	Model 1	0.0373158	0.0730438	0.609582	-0.10585	0.180482	SABRE
HHV6A	Serostatus/PBI (exclusions)	WMHV	Model 1	0.0449037	0.0655746	0.493683	-0.0836224	0.17343	SABRE
HHV6B	Serostatus/PBI (exclusions)	WMHV	Model 1	0.0177821	0.0604867	0.768845	-0.100772	0.136336	SABRE
HHV7	Serostatus/PBI (exclusions)	WMHV	Model 1	-0.0568265	0.0600656	0.344393	-0.174555	0.0609021	SABRE
KSHV	Serostatus/PBI (exclusions)	WMHV	Model 1	0.251579	0.25968	0.332932	-0.257393	0.760551	SABRE
Ct	Serostatus/PBI (exclusions)	WMHV	Model 1	0.0769522	0.0633258	0.224652	-0.0471663	0.201071	SABRE
Tg	Serostatus/PBI (exclusions)	WMHV	Model 1	0.0515464	0.0762251	0.499082	-0.0978548	0.200947	SABRE
Hp	Serostatus/PBI (exclusions)	WMHV	Model 1	0.0151648	0.0633599	0.810899	-0.109021	0.13935	SABRE
BK	Serostatus/PBI (exclusions)	WMHV	Model 1	0.0772547	0.0899938	0.390901	-0.0991331	0.253643	SABRE
JC	Serostatus/PBI (exclusions)	WMHV	Model 1	0.11628	0.0612597	0.0580323	-0.00378905	0.236349	SABRE
MCV	Serostatus/PBI (exclusions)	WMHV	Model 1	0.0140148	0.0639429	0.826568	-0.111313	0.139343	SABRE
HPV16	Serostatus/PBI (exclusions)	WMHV	Model 2	0.0977771	0.142835	0.493829	-0.18218	0.377735	SABRE
HPV18	Serostatus/PBI (exclusions)	WMHV	Model 2	0.178267	0.138514	0.198466	-0.0932205	0.449754	SABRE
HSV1	Serostatus/PBI (exclusions)	WMHV	Model 2	-0.0846088	0.0681632	0.214868	-0.218209	0.048991	SABRE
HSV2	Serostatus/PBI (exclusions)	WMHV	Model 2	0.10939	0.0859639	0.203559	-0.0590992	0.277879	SABRE
VZV	Serostatus/PBI (exclusions)	WMHV	Model 2	-0.0168894	0.0604689	0.780081	-0.135408	0.10163	SABRE
EBV	Serostatus/PBI (exclusions)	WMHV	Model 2	0.106984	0.130014	0.410828	-0.147843	0.361811	SABRE
CMV	Serostatus/PBI (exclusions)	WMHV	Model 2	0.00735867	0.0717949	0.918389	-0.133359	0.148077	SABRE
HHV6A	Serostatus/PBI (exclusions)	WMHV	Model 2	-0.0290106	0.0588164	0.621977	-0.144291	0.0862695	SABRE
HHV6B	Serostatus/PBI (exclusions)	WMHV	Model 2	0.0361763	0.0538352	0.501788	-0.0693407	0.141693	SABRE
HHV7	Serostatus/PBI (exclusions)	WMHV	Model 2	-0.0165956	0.0538253	0.757915	-0.122093	0.0889019	SABRE
KSHV	Serostatus/PBI (exclusions)	WMHV	Model 2	0.117268	0.23456	0.617247	-0.342469	0.577006	SABRE
Ct	Serostatus/PBI (exclusions)	WMHV	Model 2	0.0574481	0.0634003	0.365144	-0.0668164	0.181713	SABRE
Tg	Serostatus/PBI (exclusions)	WMHV	Model 2	-0.037668	0.0682951	0.581411	-0.171526	0.0961904	SABRE
Hp	Serostatus/PBI (exclusions)	WMHV	Model 2	-0.0646012	0.0577722	0.263813	-0.177835	0.0486322	SABRE
BK	Serostatus/PBI (exclusions)	WMHV	Model 2	0.0418041	0.0802898	0.602743	-0.115564	0.199172	SABRE
JC	Serostatus/PBI (exclusions)	WMHV	Model 2	0.0820606	0.0553539	0.138606	-0.0264331	0.190554	SABRE
MCV	Serostatus/PBI (exclusions)	WMHV	Model 2	-0.00659333	0.0569498	0.90786	-0.118215	0.105028	SABRE
HPV16	Serostatus/PBI (exclusions)	WMHV	Model 3	0.0842913	0.142918	0.555501	-0.195828	0.36441	SABRE
HPV18	Serostatus/PBI (exclusions)	WMHV	Model 3	0.144505	0.138744	0.297948	-0.127432	0.416443	SABRE
HSV1	Serostatus/PBI (exclusions)	WMHV	Model 3	-0.110849	0.0692521	0.109853	-0.246583	0.0248855	SABRE
HSV2	Serostatus/PBI (exclusions)	WMHV	Model 3	0.110373	0.0859812	0.199627	-0.0581503	0.278896	SABRE
VZV	Serostatus/PBI (exclusions)	WMHV	Model 3	-0.00145751	0.0604418	0.980767	-0.119924	0.117008	SABRE
EBV	Serostatus/PBI (exclusions)	WMHV	Model 3	0.0623886	0.131263	0.634708	-0.194887	0.319664	SABRE
CMV	Serostatus/PBI (exclusions)	WMHV	Model 3	-0.00153484	0.0716275	0.982909	-0.141925	0.138855	SABRE
HHV6A	Serostatus/PBI (exclusions)	WMHV	Model 3	-0.0248701	0.0587396	0.672121	-0.14	0.0902596	SABRE
HHV6B	Serostatus/PBI (exclusions)	WMHV	Model 3	0.0393713	0.0538729	0.465106	-0.0662196	0.144962	SABRE
HHV7	Serostatus/PBI (exclusions)	WMHV	Model 3	-0.014329	0.0541117	0.791229	-0.120388	0.0917299	SABRE
KSHV	Serostatus/PBI (exclusions)	WMHV	Model 3	0.142764	0.234089	0.542123	-0.316051	0.601579	SABRE
Ct	Serostatus/PBI (exclusions)	WMHV	Model 3	0.0567954	0.0632471	0.369462	-0.0671689	0.18076	SABRE
Tg	Serostatus/PBI (exclusions)	WMHV	Model 3	-0.0352817	0.068209	0.605119	-0.168971	0.0984078	SABRE
Hp	Serostatus/PBI (exclusions)	WMHV	Model 3	-0.0743633	0.0584098	0.203346	-0.188847	0.04012	SABRE
BK	Serostatus/PBI (exclusions)	WMHV	Model 3	0.0466941	0.0799584	0.5594	-0.110024	0.203413	SABRE
JC	Serostatus/PBI (exclusions)	WMHV	Model 3	0.0778207	0.0550198	0.157633	-0.0300181	0.18566	SABRE
MCV	Serostatus/PBI (exclusions)	WMHV	Model 3	-0.0100552	0.0567165	0.859326	-0.12122	0.101109	SABRE
PBI	Serostatus/PBI (exclusions)	Brain volume	Model 1	-2.08797	6.25516	0.738616	-14.3481	10.1721	SABRE
Neurotropic PBI	Serostatus/PBI (exclusions)	Brain volume	Model 1	0.798563	5.50851	0.884771	-9.99812	11.5952	SABRE
PBI	Serostatus/PBI (exclusions)	Brain volume	Model 2	2.63826	5.82828	0.650909	-8.78516	14.0617	SABRE
Neurotropic PBI	Serostatus/PBI (exclusions)	Brain volume	Model 2	1.41329	4.93643	0.774722	-8.2621	11.0887	SABRE
PBI	Serostatus/PBI (exclusions)	Brain volume	Model 3	5.27321	5.83354	0.366293	-6.16052	16.7069	SABRE
Neurotropic PBI	Serostatus/PBI (exclusions)	Brain volume	Model 3	3.61418	4.9486	0.465392	-6.08507	13.3134	SABRE
PBI	Serostatus/PBI (exclusions)	Hippocampal volume	Model 1	-0.364097	0.152683	0.0173204	-0.663356	-0.0648386	SABRE
Neurotropic PBI	Serostatus/PBI (exclusions)	Hippocampal volume	Model 1	-0.273471	0.134577	0.0424664	-0.537241	-0.00970021	SABRE
PBI	Serostatus/PBI (exclusions)	Hippocampal volume	Model 2	-0.135668	0.163512	0.406945	-0.456152	0.184816	SABRE
Neurotropic PBI	Serostatus/PBI (exclusions)	Hippocampal volume	Model 2	-0.0658039	0.13852	0.634878	-0.337303	0.205695	SABRE
PBI	Serostatus/PBI (exclusions)	Hippocampal volume	Model 3	-0.138038	0.165099	0.403352	-0.461633	0.185557	SABRE
Neurotropic PBI	Serostatus/PBI (exclusions)	Hippocampal volume	Model 3	-0.069946	0.1401	0.617735	-0.344543	0.204651	SABRE
PBI	Serostatus/PBI (exclusions)	WMHV	Model 1	0.387087	0.242785	0.111246	-0.088772	0.862945	SABRE
Neurotropic PBI	Serostatus/PBI (exclusions)	WMHV	Model 1	0.28779	0.2138	0.178658	-0.131259	0.706839	SABRE
PBI	Serostatus/PBI (exclusions)	WMHV	Model 2	0.108854	0.239232	0.649222	-0.360041	0.577749	SABRE
Neurotropic PBI	Serostatus/PBI (exclusions)	WMHV	Model 2	0.0699157	0.201913	0.729233	-0.325834	0.465666	SABRE
PBI	Serostatus/PBI (exclusions)	WMHV	Model 3	0.0926992	0.239592	0.698931	-0.376901	0.562299	SABRE
Neurotropic PBI	Serostatus/PBI (exclusions)	WMHV	Model 3	0.0663035	0.202635	0.743598	-0.330861	0.463468	SABRE
HSV1	Serostatus/PBI (exclusions)	Brain volume	Model 1	0.928829	1.91629	0.62801	-2.8271	4.68476	UKB
HSV2	Serostatus/PBI (exclusions)	Brain volume	Model 1	1.70603	2.75369	0.53572	-3.69121	7.10327	UKB
VZV	Serostatus/PBI (exclusions)	Brain volume	Model 1	-2.87442	3.24274	0.375637	-9.23019	3.48136	UKB
EBV	Serostatus/PBI (exclusions)	Brain volume	Model 1	10.0762	4.04176	0.0128502	2.15434	17.998	UKB
CMV	Serostatus/PBI (exclusions)	Brain volume	Model 1	-3.875	1.84294	0.0357843	-7.48716	-0.262843	UKB
HHV6A	Serostatus/PBI (exclusions)	Brain volume	Model 1	-3.71987	2.15478	0.084641	-7.94324	0.503502	UKB
HHV6B	Serostatus/PBI (exclusions)	Brain volume	Model 1	1.01011	2.17545	0.642534	-3.25378	5.274	UKB
HHV7	Serostatus/PBI (exclusions)	Brain volume	Model 1	2.67432	3.88524	0.491428	-4.94074	10.2894	UKB
KSHV	Serostatus/PBI (exclusions)	Brain volume	Model 1	-1.96574	3.34601	0.557029	-8.52393	4.59245	UKB
Tg	Serostatus/PBI (exclusions)	Brain volume	Model 1	-4.02369	2.07884	0.0532458	-8.09823	0.0508392	UKB
BK	Serostatus/PBI (exclusions)	Brain volume	Model 1	14.9419	4.52424	0.000996719	6.07438	23.8094	UKB
JC	Serostatus/PBI (exclusions)	Brain volume	Model 1	-4.39654	1.84577	0.017434	-8.01425	-0.778835	UKB
MCV	Serostatus/PBI (exclusions)	Brain volume	Model 1	3.61641	1.93001	0.0612942	-0.166404	7.39922	UKB
HPV16	Serostatus/PBI (exclusions)	Brain volume	Model 1	11.673	4.17924	0.00533471	3.48171	19.8643	UKB
HPV18	Serostatus/PBI (exclusions)	Brain volume	Model 1	4.14491	5.77983	0.473484	-7.18357	15.4734	UKB
Ct	Serostatus/PBI (exclusions)	Brain volume	Model 1	7.61659	2.30226	0.000976969	3.10416	12.129	UKB
Hp	Serostatus/PBI (exclusions)	Brain volume	Model 1	0.896403	2.10959	0.671001	-3.2384	5.03121	UKB
HSV1	Serostatus/PBI (exclusions)	Brain volume	Model 2	0.275635	1.47927	0.852229	-2.62374	3.17501	UKB
HSV2	Serostatus/PBI (exclusions)	Brain volume	Model 2	1.77904	2.1172	0.400985	-2.37068	5.92876	UKB
VZV	Serostatus/PBI (exclusions)	Brain volume	Model 2	-0.488857	2.51294	0.845802	-5.41421	4.4365	UKB
EBV	Serostatus/PBI (exclusions)	Brain volume	Model 2	6.97974	3.11185	0.0251521	0.880507	13.079	UKB
CMV	Serostatus/PBI (exclusions)	Brain volume	Model 2	1.52039	1.44924	0.294427	-1.32012	4.36091	UKB
HHV6A	Serostatus/PBI (exclusions)	Brain volume	Model 2	-1.79625	1.66257	0.280262	-5.05489	1.46239	UKB
HHV6B	Serostatus/PBI (exclusions)	Brain volume	Model 2	-0.550601	1.67707	0.742756	-3.83767	2.73646	UKB
HHV7	Serostatus/PBI (exclusions)	Brain volume	Model 2	-1.77003	3.05077	0.561938	-7.74954	4.20949	UKB
KSHV	Serostatus/PBI (exclusions)	Brain volume	Model 2	0.171079	2.57533	0.947051	-4.87657	5.21872	UKB
Tg	Serostatus/PBI (exclusions)	Brain volume	Model 2	-0.144293	1.61472	0.928815	-3.30914	3.02055	UKB
BK	Serostatus/PBI (exclusions)	Brain volume	Model 2	7.19697	3.53588	0.0421132	0.266655	14.1273	UKB
JC	Serostatus/PBI (exclusions)	Brain volume	Model 2	-2.77522	1.42483	0.0517674	-5.56789	0.0174497	UKB
MCV	Serostatus/PBI (exclusions)	Brain volume	Model 2	2.32497	1.48601	0.118047	-0.587599	5.23754	UKB
HPV16	Serostatus/PBI (exclusions)	Brain volume	Model 2	4.61902	3.24294	0.154711	-1.73715	10.9752	UKB
HPV18	Serostatus/PBI (exclusions)	Brain volume	Model 2	0.196227	4.47321	0.96502	-8.57126	8.96372	UKB
Ct	Serostatus/PBI (exclusions)	Brain volume	Model 2	1.08764	1.8081	0.547638	-2.45623	4.63152	UKB
Hp	Serostatus/PBI (exclusions)	Brain volume	Model 2	2.22027	1.63598	0.175088	-0.986254	5.42679	UKB
HSV1	Serostatus/PBI (exclusions)	Brain volume	Model 3	-0.00552953	1.50297	0.997065	-2.95134	2.94028	UKB
HSV2	Serostatus/PBI (exclusions)	Brain volume	Model 3	1.71878	2.12632	0.419122	-2.4488	5.88636	UKB
VZV	Serostatus/PBI (exclusions)	Brain volume	Model 3	-0.317461	2.51455	0.899564	-5.24598	4.61105	UKB
EBV	Serostatus/PBI (exclusions)	Brain volume	Model 3	7.26075	3.15473	0.0216003	1.07748	13.444	UKB
CMV	Serostatus/PBI (exclusions)	Brain volume	Model 3	1.80478	1.46054	0.216911	-1.05788	4.66744	UKB
HHV6A	Serostatus/PBI (exclusions)	Brain volume	Model 3	-1.83658	1.66487	0.270278	-5.09974	1.42657	UKB
HHV6B	Serostatus/PBI (exclusions)	Brain volume	Model 3	-0.236158	1.68267	0.888419	-3.5342	3.06188	UKB
HHV7	Serostatus/PBI (exclusions)	Brain volume	Model 3	-1.7685	3.06318	0.563862	-7.77233	4.23534	UKB
KSHV	Serostatus/PBI (exclusions)	Brain volume	Model 3	-0.0304207	2.57898	0.990591	-5.08521	5.02437	UKB
Tg	Serostatus/PBI (exclusions)	Brain volume	Model 3	-0.0374477	1.61582	0.981516	-3.20446	3.12956	UKB
BK	Serostatus/PBI (exclusions)	Brain volume	Model 3	7.76142	3.55158	0.0291342	0.800321	14.7225	UKB
JC	Serostatus/PBI (exclusions)	Brain volume	Model 3	-2.9038	1.4294	0.0425149	-5.70543	-0.102173	UKB
MCV	Serostatus/PBI (exclusions)	Brain volume	Model 3	2.46559	1.49543	0.0995663	-0.465456	5.39663	UKB
HPV16	Serostatus/PBI (exclusions)	Brain volume	Model 3	4.08754	3.26083	0.210357	-2.30369	10.4788	UKB
HPV18	Serostatus/PBI (exclusions)	Brain volume	Model 3	-0.0778683	4.48608	0.986155	-8.87059	8.71485	UKB
Ct	Serostatus/PBI (exclusions)	Brain volume	Model 3	1.01809	1.82554	0.577199	-2.55996	4.59614	UKB
Hp	Serostatus/PBI (exclusions)	Brain volume	Model 3	2.00002	1.65971	0.22852	-1.25301	5.25304	UKB
HSV1	Serostatus/PBI (exclusions)	Hippocampal volume	Model 1	0.0531886	0.0383208	0.165497	-0.0219203	0.128297	UKB
HSV2	Serostatus/PBI (exclusions)	Hippocampal volume	Model 1	0.0775625	0.0550695	0.159355	-0.0303738	0.185499	UKB
VZV	Serostatus/PBI (exclusions)	Hippocampal volume	Model 1	-0.0537266	0.0649127	0.408081	-0.180955	0.0735023	UKB
EBV	Serostatus/PBI (exclusions)	Hippocampal volume	Model 1	0.131425	0.0810676	0.105339	-0.0274671	0.290318	UKB
CMV	Serostatus/PBI (exclusions)	Hippocampal volume	Model 1	-0.0338026	0.0369648	0.360731	-0.106254	0.0386485	UKB
HHV6A	Serostatus/PBI (exclusions)	Hippocampal volume	Model 1	-0.00801675	0.043204	0.852836	-0.0926966	0.0766631	UKB
HHV6B	Serostatus/PBI (exclusions)	Hippocampal volume	Model 1	-0.0275589	0.0435408	0.526936	-0.112899	0.0577811	UKB
HHV7	Serostatus/PBI (exclusions)	Hippocampal volume	Model 1	0.0770375	0.077747	0.322021	-0.0753466	0.229422	UKB
KSHV	Serostatus/PBI (exclusions)	Hippocampal volume	Model 1	-0.131078	0.0668427	0.0501967	-0.26209	-6.65864e-05	UKB
Tg	Serostatus/PBI (exclusions)	Hippocampal volume	Model 1	-0.0510748	0.0416647	0.220584	-0.132738	0.030588	UKB
BK	Serostatus/PBI (exclusions)	Hippocampal volume	Model 1	0.271739	0.0906587	0.00280008	0.0940483	0.44943	UKB
JC	Serostatus/PBI (exclusions)	Hippocampal volume	Model 1	-0.0740786	0.036981	0.0454692	-0.146561	-0.00159587	UKB
MCV	Serostatus/PBI (exclusions)	Hippocampal volume	Model 1	0.1045	0.0385483	0.00684188	0.0289456	0.180055	UKB
HPV16	Serostatus/PBI (exclusions)	Hippocampal volume	Model 1	0.210795	0.0837239	0.0119888	0.0466962	0.374894	UKB
HPV18	Serostatus/PBI (exclusions)	Hippocampal volume	Model 1	0.136728	0.115635	0.237364	-0.0899163	0.363372	UKB
Ct	Serostatus/PBI (exclusions)	Hippocampal volume	Model 1	0.0572162	0.0463303	0.217176	-0.0335912	0.148024	UKB
Hp	Serostatus/PBI (exclusions)	Hippocampal volume	Model 1	0.0474543	0.042201	0.261116	-0.0352596	0.130168	UKB
HSV1	Serostatus/PBI (exclusions)	Hippocampal volume	Model 2	0.0474794	0.0362551	0.190682	-0.0235807	0.118539	UKB
HSV2	Serostatus/PBI (exclusions)	Hippocampal volume	Model 2	0.0798547	0.0518897	0.124187	-0.0218492	0.181559	UKB
VZV	Serostatus/PBI (exclusions)	Hippocampal volume	Model 2	-0.0498943	0.0616253	0.41837	-0.17068	0.0708913	UKB
EBV	Serostatus/PBI (exclusions)	Hippocampal volume	Model 2	0.10563	0.0764769	0.167574	-0.0442649	0.255524	UKB
CMV	Serostatus/PBI (exclusions)	Hippocampal volume	Model 2	0.0172889	0.0355683	0.627037	-0.052425	0.0870027	UKB
HHV6A	Serostatus/PBI (exclusions)	Hippocampal volume	Model 2	0.0101266	0.040812	0.804094	-0.069865	0.0901182	UKB
HHV6B	Serostatus/PBI (exclusions)	Hippocampal volume	Model 2	-0.0443106	0.041117	0.281481	-0.1249	0.0362787	UKB
HHV7	Serostatus/PBI (exclusions)	Hippocampal volume	Model 2	0.0563027	0.0748317	0.452021	-0.0903675	0.202973	UKB
KSHV	Serostatus/PBI (exclusions)	Hippocampal volume	Model 2	-0.100885	0.0630851	0.110144	-0.224532	0.022762	UKB
Tg	Serostatus/PBI (exclusions)	Hippocampal volume	Model 2	-0.0155871	0.0396064	0.69401	-0.0932157	0.0620415	UKB
BK	Serostatus/PBI (exclusions)	Hippocampal volume	Model 2	0.177657	0.0867397	0.0408458	0.00764667	0.347666	UKB
JC	Serostatus/PBI (exclusions)	Hippocampal volume	Model 2	-0.0636651	0.0349634	0.0689659	-0.132193	0.00486314	UKB
MCV	Serostatus/PBI (exclusions)	Hippocampal volume	Model 2	0.0995156	0.0363497	0.00631338	0.0282702	0.170761	UKB
HPV16	Serostatus/PBI (exclusions)	Hippocampal volume	Model 2	0.161137	0.0794608	0.0428776	0.00539426	0.316881	UKB
HPV18	Serostatus/PBI (exclusions)	Hippocampal volume	Model 2	0.119732	0.109661	0.275211	-0.0952047	0.334668	UKB
Ct	Serostatus/PBI (exclusions)	Hippocampal volume	Model 2	-0.00746766	0.0443655	0.86637	-0.094424	0.0794887	UKB
Hp	Serostatus/PBI (exclusions)	Hippocampal volume	Model 2	0.0518962	0.0401387	0.196383	-0.0267757	0.130568	UKB
HSV1	Serostatus/PBI (exclusions)	Hippocampal volume	Model 3	0.0444908	0.0368464	0.227586	-0.0277281	0.11671	UKB
HSV2	Serostatus/PBI (exclusions)	Hippocampal volume	Model 3	0.0799506	0.0521191	0.125399	-0.0222028	0.182104	UKB
VZV	Serostatus/PBI (exclusions)	Hippocampal volume	Model 3	-0.0450013	0.0616788	0.46583	-0.165892	0.0758892	UKB
EBV	Serostatus/PBI (exclusions)	Hippocampal volume	Model 3	0.0940755	0.0775782	0.225597	-0.0579777	0.246129	UKB
CMV	Serostatus/PBI (exclusions)	Hippocampal volume	Model 3	0.0150572	0.0358589	0.674663	-0.0552262	0.0853406	UKB
HHV6A	Serostatus/PBI (exclusions)	Hippocampal volume	Model 3	0.0123446	0.0408766	0.762728	-0.0677736	0.0924628	UKB
HHV6B	Serostatus/PBI (exclusions)	Hippocampal volume	Model 3	-0.0393965	0.041265	0.33999	-0.120276	0.041483	UKB
HHV7	Serostatus/PBI (exclusions)	Hippocampal volume	Model 3	0.0387552	0.0751619	0.60625	-0.108562	0.186072	UKB
KSHV	Serostatus/PBI (exclusions)	Hippocampal volume	Model 3	-0.0984703	0.0631901	0.119527	-0.222323	0.0253823	UKB
Tg	Serostatus/PBI (exclusions)	Hippocampal volume	Model 3	-0.0143796	0.0396394	0.716874	-0.0920729	0.0633137	UKB
BK	Serostatus/PBI (exclusions)	Hippocampal volume	Model 3	0.184664	0.0871562	0.0343972	0.013838	0.35549	UKB
JC	Serostatus/PBI (exclusions)	Hippocampal volume	Model 3	-0.0595644	0.0350974	0.090038	-0.128355	0.0092265	UKB
MCV	Serostatus/PBI (exclusions)	Hippocampal volume	Model 3	0.106572	0.0365682	0.00365734	0.0348983	0.178246	UKB
HPV16	Serostatus/PBI (exclusions)	Hippocampal volume	Model 3	0.161117	0.0798934	0.0440435	0.00452627	0.317708	UKB
HPV18	Serostatus/PBI (exclusions)	Hippocampal volume	Model 3	0.138788	0.109971	0.207276	-0.0767546	0.354331	UKB
Ct	Serostatus/PBI (exclusions)	Hippocampal volume	Model 3	-0.0157036	0.0447955	0.726003	-0.103503	0.0720955	UKB
Hp	Serostatus/PBI (exclusions)	Hippocampal volume	Model 3	0.0430243	0.0407291	0.291105	-0.0368047	0.122853	UKB
HSV1	Serostatus/PBI (exclusions)	WMHV	Model 1	0.00290374	0.0651878	0.964481	-0.124864	0.130672	UKB
HSV2	Serostatus/PBI (exclusions)	WMHV	Model 1	-0.00177207	0.0936822	0.984913	-0.185389	0.181845	UKB
VZV	Serostatus/PBI (exclusions)	WMHV	Model 1	-0.146337	0.110234	0.184688	-0.362397	0.0697227	UKB
EBV	Serostatus/PBI (exclusions)	WMHV	Model 1	0.0175959	0.137958	0.898538	-0.252803	0.287995	UKB
CMV	Serostatus/PBI (exclusions)	WMHV	Model 1	0.129251	0.0626902	0.039528	0.00637789	0.252123	UKB
HHV6A	Serostatus/PBI (exclusions)	WMHV	Model 1	0.0329466	0.073407	0.653672	-0.110931	0.176824	UKB
HHV6B	Serostatus/PBI (exclusions)	WMHV	Model 1	-0.0863278	0.0739457	0.243347	-0.231261	0.0586056	UKB
HHV7	Serostatus/PBI (exclusions)	WMHV	Model 1	0.0850059	0.132154	0.52024	-0.174015	0.344027	UKB
KSHV	Serostatus/PBI (exclusions)	WMHV	Model 1	0.103687	0.113777	0.36238	-0.119316	0.32669	UKB
Tg	Serostatus/PBI (exclusions)	WMHV	Model 1	0.172134	0.07062	0.0149892	0.0337184	0.310549	UKB
BK	Serostatus/PBI (exclusions)	WMHV	Model 1	-0.58506	0.153572	0.000148885	-0.886061	-0.284059	UKB
JC	Serostatus/PBI (exclusions)	WMHV	Model 1	-0.0746282	0.0629329	0.236009	-0.197977	0.0487202	UKB
MCV	Serostatus/PBI (exclusions)	WMHV	Model 1	-0.214976	0.0653747	0.00104797	-0.34311	-0.0868413	UKB
HPV16	Serostatus/PBI (exclusions)	WMHV	Model 1	0.117489	0.142726	0.410628	-0.162253	0.397232	UKB
HPV18	Serostatus/PBI (exclusions)	WMHV	Model 1	-0.105786	0.196615	0.590691	-0.491152	0.279581	UKB
Ct	Serostatus/PBI (exclusions)	WMHV	Model 1	-0.160953	0.0786069	0.0409013	-0.315022	-0.00688309	UKB
Hp	Serostatus/PBI (exclusions)	WMHV	Model 1	0.0270075	0.0717555	0.706724	-0.113633	0.167648	UKB
HSV1	Serostatus/PBI (exclusions)	WMHV	Model 2	-0.00439748	0.0589655	0.940568	-0.11997	0.111175	UKB
HSV2	Serostatus/PBI (exclusions)	WMHV	Model 2	-0.0133075	0.0844283	0.874794	-0.178787	0.152172	UKB
VZV	Serostatus/PBI (exclusions)	WMHV	Model 2	-0.161516	0.100022	0.106718	-0.357559	0.0345276	UKB
EBV	Serostatus/PBI (exclusions)	WMHV	Model 2	0.0634549	0.124384	0.610074	-0.180338	0.307248	UKB
CMV	Serostatus/PBI (exclusions)	WMHV	Model 2	0.0154632	0.0578052	0.789143	-0.0978349	0.128761	UKB
HHV6A	Serostatus/PBI (exclusions)	WMHV	Model 2	0.0133963	0.0663152	0.839957	-0.116582	0.143374	UKB
HHV6B	Serostatus/PBI (exclusions)	WMHV	Model 2	-0.0384214	0.0668418	0.565569	-0.169431	0.0925885	UKB
HHV7	Serostatus/PBI (exclusions)	WMHV	Model 2	0.168176	0.12152	0.166734	-0.0700028	0.406355	UKB
KSHV	Serostatus/PBI (exclusions)	WMHV	Model 2	0.0243227	0.102654	0.81276	-0.176879	0.225524	UKB
Tg	Serostatus/PBI (exclusions)	WMHV	Model 2	0.0991404	0.0642758	0.123337	-0.0268403	0.225121	UKB
BK	Serostatus/PBI (exclusions)	WMHV	Model 2	-0.335948	0.140827	0.0172686	-0.611969	-0.0599262	UKB
JC	Serostatus/PBI (exclusions)	WMHV	Model 2	-0.0920688	0.0568349	0.105611	-0.203465	0.0193277	UKB
MCV	Serostatus/PBI (exclusions)	WMHV	Model 2	-0.199498	0.05893	0.000742884	-0.315001	-0.0839952	UKB
HPV16	Serostatus/PBI (exclusions)	WMHV	Model 2	0.195913	0.129249	0.129941	-0.0574155	0.449241	UKB
HPV18	Serostatus/PBI (exclusions)	WMHV	Model 2	-0.0610261	0.178297	0.73223	-0.410489	0.288437	UKB
Ct	Serostatus/PBI (exclusions)	WMHV	Model 2	-0.0589552	0.0720622	0.413517	-0.200197	0.0822868	UKB
Hp	Serostatus/PBI (exclusions)	WMHV	Model 2	0.0160902	0.0652819	0.805375	-0.111862	0.144043	UKB
HSV1	Serostatus/PBI (exclusions)	WMHV	Model 3	-0.0251346	0.0600851	0.67582	-0.142901	0.0926321	UKB
HSV2	Serostatus/PBI (exclusions)	WMHV	Model 3	-0.0257963	0.0850367	0.761693	-0.192468	0.140876	UKB
VZV	Serostatus/PBI (exclusions)	WMHV	Model 3	-0.159912	0.100385	0.11153	-0.356666	0.0368414	UKB
EBV	Serostatus/PBI (exclusions)	WMHV	Model 3	0.0242719	0.126514	0.847903	-0.223695	0.272239	UKB
CMV	Serostatus/PBI (exclusions)	WMHV	Model 3	0.00636857	0.0584412	0.913249	-0.108176	0.120913	UKB
HHV6A	Serostatus/PBI (exclusions)	WMHV	Model 3	0.0104403	0.0666077	0.875484	-0.120111	0.140991	UKB
HHV6B	Serostatus/PBI (exclusions)	WMHV	Model 3	-0.0293173	0.0672658	0.663061	-0.161158	0.102524	UKB
HHV7	Serostatus/PBI (exclusions)	WMHV	Model 3	0.160989	0.122392	0.188742	-0.0788987	0.400877	UKB
KSHV	Serostatus/PBI (exclusions)	WMHV	Model 3	0.0249722	0.103105	0.808682	-0.177114	0.227058	UKB
Tg	Serostatus/PBI (exclusions)	WMHV	Model 3	0.0955395	0.0645155	0.139008	-0.0309109	0.22199	UKB
BK	Serostatus/PBI (exclusions)	WMHV	Model 3	-0.333192	0.141942	0.0191326	-0.611397	-0.0549863	UKB
JC	Serostatus/PBI (exclusions)	WMHV	Model 3	-0.0900304	0.0572021	0.11588	-0.202147	0.0220858	UKB
MCV	Serostatus/PBI (exclusions)	WMHV	Model 3	-0.196452	0.0595039	0.00100152	-0.31308	-0.0798244	UKB
HPV16	Serostatus/PBI (exclusions)	WMHV	Model 3	0.200734	0.130312	0.123831	-0.054678	0.456146	UKB
HPV18	Serostatus/PBI (exclusions)	WMHV	Model 3	-0.0416029	0.179349	0.816619	-0.393126	0.30992	UKB
Ct	Serostatus/PBI (exclusions)	WMHV	Model 3	-0.0814439	0.0729457	0.264521	-0.224417	0.0615296	UKB
Hp	Serostatus/PBI (exclusions)	WMHV	Model 3	-0.0119745	0.0664129	0.856956	-0.142144	0.118195	UKB
PBI	Serostatus/PBI (exclusions)	Brain volume	Model 1	3.27386	7.51911	0.663376	-11.4636	18.0113	UKB
Neurotropic PBI	Serostatus/PBI (exclusions)	Brain volume	Model 1	-11.1121	6.25711	0.0760947	-23.3761	1.15183	UKB
PBI	Serostatus/PBI (exclusions)	Brain volume	Model 2	5.38407	5.83365	0.356299	-6.04989	16.818	UKB
Neurotropic PBI	Serostatus/PBI (exclusions)	Brain volume	Model 2	-1.16958	4.8703	0.810274	-10.7154	8.3762	UKB
PBI	Serostatus/PBI (exclusions)	Brain volume	Model 3	5.36287	5.89473	0.363198	-6.19081	16.9165	UKB
Neurotropic PBI	Serostatus/PBI (exclusions)	Brain volume	Model 3	-1.07148	4.90159	0.827015	-10.6786	8.53563	UKB
PBI	Serostatus/PBI (exclusions)	Hippocampal volume	Model 1	0.161659	0.150425	0.282812	-0.133173	0.456492	UKB
Neurotropic PBI	Serostatus/PBI (exclusions)	Hippocampal volume	Model 1	-0.106559	0.12542	0.395774	-0.352382	0.139265	UKB
PBI	Serostatus/PBI (exclusions)	Hippocampal volume	Model 2	0.179414	0.143052	0.210113	-0.100968	0.459797	UKB
Neurotropic PBI	Serostatus/PBI (exclusions)	Hippocampal volume	Model 2	-0.0167083	0.119482	0.888819	-0.250892	0.217475	UKB
PBI	Serostatus/PBI (exclusions)	Hippocampal volume	Model 3	0.178865	0.14458	0.216374	-0.10451	0.462241	UKB
Neurotropic PBI	Serostatus/PBI (exclusions)	Hippocampal volume	Model 3	-0.0166032	0.120274	0.890237	-0.25234	0.219134	UKB
PBI	Serostatus/PBI (exclusions)	WMHV	Model 1	-0.196029	0.25569	0.443487	-0.697182	0.305124	UKB
Neurotropic PBI	Serostatus/PBI (exclusions)	WMHV	Model 1	0.168617	0.213131	0.429076	-0.24912	0.586353	UKB
PBI	Serostatus/PBI (exclusions)	WMHV	Model 2	-0.249592	0.232531	0.283403	-0.705353	0.206168	UKB
Neurotropic PBI	Serostatus/PBI (exclusions)	WMHV	Model 2	-0.0244363	0.194164	0.899877	-0.404998	0.356125	UKB
PBI	Serostatus/PBI (exclusions)	WMHV	Model 3	-0.320386	0.235571	0.174176	-0.782105	0.141333	UKB
Neurotropic PBI	Serostatus/PBI (exclusions)	WMHV	Model 3	-0.0663942	0.195983	0.734862	-0.450521	0.317732	UKB
HSV1	Serostatus/PBI (exclusions)	Brain volume	Model 1	2.14671	1.2406	0.0835632	-0.284873	4.57829	Meta-analysis
HSV1	Serostatus/PBI (exclusions)	Brain volume	Model 2	1.64439	1.56341	0.292892	-1.41989	4.70868	Meta-analysis
HSV1	Serostatus/PBI (exclusions)	Brain volume	Model 3	2.30042	1.72048	0.181196	-1.07172	5.67256	Meta-analysis
HSV2	Serostatus/PBI (exclusions)	Brain volume	Model 1	4.24429	4.50366	0.345983	-4.58288	13.0715	Meta-analysis
HSV2	Serostatus/PBI (exclusions)	Brain volume	Model 2	2.46991	4.76076	0.603896	-6.86117	11.801	Meta-analysis
HSV2	Serostatus/PBI (exclusions)	Brain volume	Model 3	2.44466	4.35321	0.574404	-6.08763	10.977	Meta-analysis
VZV	Serostatus/PBI (exclusions)	Brain volume	Model 1	-0.0222335	1.36632	0.987017	-2.70023	2.65576	Meta-analysis
VZV	Serostatus/PBI (exclusions)	Brain volume	Model 2	0.471252	1.16527	0.685909	-1.81268	2.75519	Meta-analysis
VZV	Serostatus/PBI (exclusions)	Brain volume	Model 3	0.579246	1.16087	0.617797	-1.69606	2.85455	Meta-analysis
EBV	Serostatus/PBI (exclusions)	Brain volume	Model 1	2.46739	4.7992	0.607164	-6.93904	11.8738	Meta-analysis
EBV	Serostatus/PBI (exclusions)	Brain volume	Model 2	0.194811	4.16445	0.962689	-7.9675	8.35712	Meta-analysis
EBV	Serostatus/PBI (exclusions)	Brain volume	Model 3	0.93934	3.86041	0.807752	-6.62706	8.50574	Meta-analysis
CMV	Serostatus/PBI (exclusions)	Brain volume	Model 1	-0.0467143	2.62334	0.985793	-5.18846	5.09503	Meta-analysis
CMV	Serostatus/PBI (exclusions)	Brain volume	Model 2	2.39174	1.01448	0.0183937	0.403355	4.38013	Meta-analysis
CMV	Serostatus/PBI (exclusions)	Brain volume	Model 3	2.42268	1.01671	0.0171784	0.429933	4.41543	Meta-analysis
HHV6A	Serostatus/PBI (exclusions)	Brain volume	Model 1	-3.30327	1.1742	0.00490498	-5.6047	-1.00184	Meta-analysis
HHV6A	Serostatus/PBI (exclusions)	Brain volume	Model 2	-1.94401	0.992668	0.0501871	-3.88963	0.00162237	Meta-analysis
HHV6A	Serostatus/PBI (exclusions)	Brain volume	Model 3	-1.85774	0.988341	0.0601553	-3.79489	0.0794099	Meta-analysis
HHV6B	Serostatus/PBI (exclusions)	Brain volume	Model 1	1.51062	1.12675	0.180021	-0.697806	3.71904	Meta-analysis
HHV6B	Serostatus/PBI (exclusions)	Brain volume	Model 2	0.223311	0.950954	0.814342	-1.64056	2.08718	Meta-analysis
HHV6B	Serostatus/PBI (exclusions)	Brain volume	Model 3	0.212089	0.951265	0.82357	-1.65239	2.07657	Meta-analysis
HHV7	Serostatus/PBI (exclusions)	Brain volume	Model 1	2.23928	2.30583	0.331478	-2.28014	6.7587	Meta-analysis
HHV7	Serostatus/PBI (exclusions)	Brain volume	Model 2	-0.892748	2.26198	0.693082	-5.32622	3.54073	Meta-analysis
HHV7	Serostatus/PBI (exclusions)	Brain volume	Model 3	-0.975429	2.35582	0.678836	-5.59283	3.64197	Meta-analysis
KSHV	Serostatus/PBI (exclusions)	Brain volume	Model 1	-2.6733	2.93832	0.362924	-8.4324	3.0858	Meta-analysis
KSHV	Serostatus/PBI (exclusions)	Brain volume	Model 2	-0.106577	2.31861	0.963337	-4.65106	4.43791	Meta-analysis
KSHV	Serostatus/PBI (exclusions)	Brain volume	Model 3	-0.443045	2.32014	0.84856	-4.99051	4.10442	Meta-analysis
Tg	Serostatus/PBI (exclusions)	Brain volume	Model 1	1.79539	3.61019	0.61897	-5.28059	8.87136	Meta-analysis
Tg	Serostatus/PBI (exclusions)	Brain volume	Model 2	2.61294	2.13698	0.221434	-1.57555	6.80143	Meta-analysis
Tg	Serostatus/PBI (exclusions)	Brain volume	Model 3	2.5485	1.97465	0.196839	-1.32181	6.41881	Meta-analysis
BK	Serostatus/PBI (exclusions)	Brain volume	Model 1	4.43331	4.9183	0.367381	-5.20656	14.0732	Meta-analysis
BK	Serostatus/PBI (exclusions)	Brain volume	Model 2	1.68381	2.51738	0.503577	-3.25026	6.61788	Meta-analysis
BK	Serostatus/PBI (exclusions)	Brain volume	Model 3	2.03806	2.69531	0.449559	-3.24475	7.32088	Meta-analysis
JC	Serostatus/PBI (exclusions)	Brain volume	Model 1	-3.14757	1.08116	0.00359941	-5.26665	-1.0285	Meta-analysis
JC	Serostatus/PBI (exclusions)	Brain volume	Model 2	-1.52097	0.910574	0.0948524	-3.30569	0.263758	Meta-analysis
JC	Serostatus/PBI (exclusions)	Brain volume	Model 3	-1.64185	0.905036	0.0696581	-3.41572	0.13202	Meta-analysis
MCV	Serostatus/PBI (exclusions)	Brain volume	Model 1	0.125348	1.88153	0.946884	-3.56245	3.81314	Meta-analysis
MCV	Serostatus/PBI (exclusions)	Brain volume	Model 2	0.759232	1.01255	0.453361	-1.22536	2.74383	Meta-analysis
MCV	Serostatus/PBI (exclusions)	Brain volume	Model 3	0.673394	1.09339	0.537974	-1.46964	2.81643	Meta-analysis
HPV16	Serostatus/PBI (exclusions)	Brain volume	Model 1	5.89307	4.03816	0.14447	-2.02172	13.8079	Meta-analysis
HPV16	Serostatus/PBI (exclusions)	Brain volume	Model 2	3.31407	2.36886	0.161809	-1.3289	7.95705	Meta-analysis
HPV16	Serostatus/PBI (exclusions)	Brain volume	Model 3	3.01461	2.79566	0.280892	-2.46489	8.49411	Meta-analysis
HPV18	Serostatus/PBI (exclusions)	Brain volume	Model 1	5.46187	2.88959	0.0587329	-0.20173	11.1255	Meta-analysis
HPV18	Serostatus/PBI (exclusions)	Brain volume	Model 2	3.28206	2.44344	0.179203	-1.50709	8.0712	Meta-analysis
HPV18	Serostatus/PBI (exclusions)	Brain volume	Model 3	3.33919	2.44263	0.171612	-1.44838	8.12675	Meta-analysis
Ct	Serostatus/PBI (exclusions)	Brain volume	Model 1	2.68223	2.81219	0.340192	-2.82967	8.19412	Meta-analysis
Ct	Serostatus/PBI (exclusions)	Brain volume	Model 2	0.545077	1.11745	0.625702	-1.64513	2.73528	Meta-analysis
Ct	Serostatus/PBI (exclusions)	Brain volume	Model 3	0.727168	1.11704	0.515061	-1.46223	2.91657	Meta-analysis
Hp	Serostatus/PBI (exclusions)	Brain volume	Model 1	-0.159447	1.40705	0.909777	-2.91727	2.59838	Meta-analysis
Hp	Serostatus/PBI (exclusions)	Brain volume	Model 2	1.42473	1.0161	0.160872	-0.566839	3.41629	Meta-analysis
Hp	Serostatus/PBI (exclusions)	Brain volume	Model 3	1.78922	1.02629	0.0812643	-0.222297	3.80074	Meta-analysis
PBI	Serostatus/PBI (exclusions)	Brain volume	Model 1	4.74884	5.69022	0.403965	-6.404	15.9017	Meta-analysis
PBI	Serostatus/PBI (exclusions)	Brain volume	Model 2	5.64312	3.81928	0.139532	-1.84267	13.1289	Meta-analysis
PBI	Serostatus/PBI (exclusions)	Brain volume	Model 3	6.63808	3.82252	0.0824627	-0.854056	14.1302	Meta-analysis
Neurotropic PBI	Serostatus/PBI (exclusions)	Brain volume	Model 1	1.55393	7.76688	0.841424	-13.6692	16.777	Meta-analysis
Neurotropic PBI	Serostatus/PBI (exclusions)	Brain volume	Model 2	2.0585	3.17026	0.516134	-4.1552	8.27221	Meta-analysis
Neurotropic PBI	Serostatus/PBI (exclusions)	Brain volume	Model 3	2.80505	3.16835	0.375977	-3.40492	9.01502	Meta-analysis
HSV1	Serostatus/PBI (exclusions)	Hippocampal volume	Model 1	-0.00578222	0.0419124	0.890272	-0.0879304	0.076366	Meta-analysis
HSV1	Serostatus/PBI (exclusions)	Hippocampal volume	Model 2	0.00981652	0.0285457	0.730931	-0.0461331	0.0657661	Meta-analysis
HSV1	Serostatus/PBI (exclusions)	Hippocampal volume	Model 3	0.0140271	0.0259455	0.588758	-0.0368261	0.0648803	Meta-analysis
HSV2	Serostatus/PBI (exclusions)	Hippocampal volume	Model 1	0.0167696	0.0622107	0.787497	-0.105163	0.138703	Meta-analysis
HSV2	Serostatus/PBI (exclusions)	Hippocampal volume	Model 2	0.0744307	0.0363376	0.0405293	0.00320909	0.145652	Meta-analysis
HSV2	Serostatus/PBI (exclusions)	Hippocampal volume	Model 3	0.0724815	0.0366046	0.0476902	0.000736447	0.144227	Meta-analysis
VZV	Serostatus/PBI (exclusions)	Hippocampal volume	Model 1	-0.0500064	0.0309106	0.10571	-0.110591	0.0105782	Meta-analysis
VZV	Serostatus/PBI (exclusions)	Hippocampal volume	Model 2	-0.0633112	0.0300323	0.035022	-0.122174	-0.0044479	Meta-analysis
VZV	Serostatus/PBI (exclusions)	Hippocampal volume	Model 3	-0.0627603	0.0302472	0.0379945	-0.122045	-0.00347583	Meta-analysis
EBV	Serostatus/PBI (exclusions)	Hippocampal volume	Model 1	0.0495025	0.0601755	0.410715	-0.0684415	0.167447	Meta-analysis
EBV	Serostatus/PBI (exclusions)	Hippocampal volume	Model 2	0.0709069	0.0512848	0.166785	-0.0296113	0.171425	Meta-analysis
EBV	Serostatus/PBI (exclusions)	Hippocampal volume	Model 3	0.0753245	0.0522134	0.149125	-0.0270137	0.177663	Meta-analysis
CMV	Serostatus/PBI (exclusions)	Hippocampal volume	Model 1	-0.00857323	0.0251979	0.733679	-0.0579612	0.0408147	Meta-analysis
CMV	Serostatus/PBI (exclusions)	Hippocampal volume	Model 2	0.0280274	0.0251827	0.265725	-0.0213307	0.0773855	Meta-analysis
CMV	Serostatus/PBI (exclusions)	Hippocampal volume	Model 3	0.0276168	0.0255141	0.279069	-0.0223908	0.0776244	Meta-analysis
HHV6A	Serostatus/PBI (exclusions)	Hippocampal volume	Model 1	-0.0237206	0.0259176	0.36007	-0.0745192	0.0270779	Meta-analysis
HHV6A	Serostatus/PBI (exclusions)	Hippocampal volume	Model 2	0.000204555	0.0251328	0.993506	-0.0490557	0.0494648	Meta-analysis
HHV6A	Serostatus/PBI (exclusions)	Hippocampal volume	Model 3	0.00277806	0.0252751	0.912478	-0.0467611	0.0523172	Meta-analysis
HHV6B	Serostatus/PBI (exclusions)	Hippocampal volume	Model 1	-0.023416	0.0250242	0.34941	-0.0724635	0.0256315	Meta-analysis
HHV6B	Serostatus/PBI (exclusions)	Hippocampal volume	Model 2	-0.0273962	0.0242098	0.257797	-0.0748474	0.0200551	Meta-analysis
HHV6B	Serostatus/PBI (exclusions)	Hippocampal volume	Model 3	-0.0255618	0.0244932	0.296657	-0.0735684	0.0224448	Meta-analysis
HHV7	Serostatus/PBI (exclusions)	Hippocampal volume	Model 1	-0.00442406	0.0305292	0.88478	-0.0642613	0.0554132	Meta-analysis
HHV7	Serostatus/PBI (exclusions)	Hippocampal volume	Model 2	-0.00346943	0.0289312	0.904547	-0.0601746	0.0532358	Meta-analysis
HHV7	Serostatus/PBI (exclusions)	Hippocampal volume	Model 3	-0.00919427	0.0293928	0.754427	-0.0668041	0.0484156	Meta-analysis
KSHV	Serostatus/PBI (exclusions)	Hippocampal volume	Model 1	-0.123307	0.0609095	0.0429259	-0.24269	-0.00392442	Meta-analysis
KSHV	Serostatus/PBI (exclusions)	Hippocampal volume	Model 2	-0.088789	0.0578961	0.12513	-0.202265	0.0246875	Meta-analysis
KSHV	Serostatus/PBI (exclusions)	Hippocampal volume	Model 3	-0.0856178	0.058045	0.140206	-0.199386	0.0281504	Meta-analysis
Tg	Serostatus/PBI (exclusions)	Hippocampal volume	Model 1	-0.0381887	0.0278467	0.170252	-0.0927682	0.0163907	Meta-analysis
Tg	Serostatus/PBI (exclusions)	Hippocampal volume	Model 2	-0.00320849	0.0269845	0.905354	-0.0560981	0.0496812	Meta-analysis
Tg	Serostatus/PBI (exclusions)	Hippocampal volume	Model 3	-0.00832837	0.0271757	0.759251	-0.0615927	0.044936	Meta-analysis
BK	Serostatus/PBI (exclusions)	Hippocampal volume	Model 1	0.127648	0.11341	0.26036	-0.0946362	0.349932	Meta-analysis
BK	Serostatus/PBI (exclusions)	Hippocampal volume	Model 2	0.0929705	0.0878281	0.289804	-0.0791726	0.265114	Meta-analysis
BK	Serostatus/PBI (exclusions)	Hippocampal volume	Model 3	0.102654	0.0936728	0.273134	-0.0809451	0.286252	Meta-analysis
JC	Serostatus/PBI (exclusions)	Hippocampal volume	Model 1	-0.0579588	0.023737	0.014618	-0.104483	-0.0114343	Meta-analysis
JC	Serostatus/PBI (exclusions)	Hippocampal volume	Model 2	-0.0558555	0.0230279	0.0152848	-0.10099	-0.0107208	Meta-analysis
JC	Serostatus/PBI (exclusions)	Hippocampal volume	Model 3	-0.0533589	0.0231127	0.0209638	-0.0986598	-0.00805791	Meta-analysis
MCV	Serostatus/PBI (exclusions)	Hippocampal volume	Model 1	0.0270465	0.0430568	0.529899	-0.0573447	0.111438	Meta-analysis
MCV	Serostatus/PBI (exclusions)	Hippocampal volume	Model 2	0.0285091	0.0413383	0.490412	-0.0525139	0.109532	Meta-analysis
MCV	Serostatus/PBI (exclusions)	Hippocampal volume	Model 3	0.0298935	0.0441149	0.498008	-0.0565717	0.116359	Meta-analysis
HPV16	Serostatus/PBI (exclusions)	Hippocampal volume	Model 1	0.0475814	0.105917	0.653263	-0.160015	0.255178	Meta-analysis
HPV16	Serostatus/PBI (exclusions)	Hippocampal volume	Model 2	0.0357764	0.0880351	0.684457	-0.136772	0.208325	Meta-analysis
HPV16	Serostatus/PBI (exclusions)	Hippocampal volume	Model 3	0.0438113	0.0881646	0.619241	-0.128991	0.216614	Meta-analysis
HPV18	Serostatus/PBI (exclusions)	Hippocampal volume	Model 1	0.0492904	0.0646373	0.445721	-0.0773988	0.17598	Meta-analysis
HPV18	Serostatus/PBI (exclusions)	Hippocampal volume	Model 2	0.0388954	0.0627064	0.535074	-0.0840091	0.1618	Meta-analysis
HPV18	Serostatus/PBI (exclusions)	Hippocampal volume	Model 3	0.050091	0.065628	0.44531	-0.0785399	0.178722	Meta-analysis
Ct	Serostatus/PBI (exclusions)	Hippocampal volume	Model 1	-0.0152696	0.0412499	0.711253	-0.0961193	0.0655801	Meta-analysis
Ct	Serostatus/PBI (exclusions)	Hippocampal volume	Model 2	-0.0101404	0.0287604	0.724403	-0.0665107	0.04623	Meta-analysis
Ct	Serostatus/PBI (exclusions)	Hippocampal volume	Model 3	-0.0149565	0.0289913	0.605927	-0.0717794	0.0418664	Meta-analysis
Hp	Serostatus/PBI (exclusions)	Hippocampal volume	Model 1	0.034841	0.0384309	0.364625	-0.0404836	0.110166	Meta-analysis
Hp	Serostatus/PBI (exclusions)	Hippocampal volume	Model 2	0.0418762	0.0273479	0.125709	-0.0117256	0.0954781	Meta-analysis
Hp	Serostatus/PBI (exclusions)	Hippocampal volume	Model 3	0.0365921	0.0266546	0.169807	-0.0156509	0.0888352	Meta-analysis
PBI	Serostatus/PBI (exclusions)	Hippocampal volume	Model 1	-0.0930564	0.166029	0.57515	-0.418473	0.23236	Meta-analysis
PBI	Serostatus/PBI (exclusions)	Hippocampal volume	Model 2	0.0197748	0.110203	0.857593	-0.196224	0.235773	Meta-analysis
PBI	Serostatus/PBI (exclusions)	Hippocampal volume	Model 3	0.0178027	0.111032	0.872615	-0.199821	0.235426	Meta-analysis
Neurotropic PBI	Serostatus/PBI (exclusions)	Hippocampal volume	Model 1	-0.179923	0.0805052	0.0254221	-0.337713	-0.0221331	Meta-analysis
Neurotropic PBI	Serostatus/PBI (exclusions)	Hippocampal volume	Model 2	-0.0636935	0.0795785	0.423487	-0.219667	0.0922803	Meta-analysis
Neurotropic PBI	Serostatus/PBI (exclusions)	Hippocampal volume	Model 3	-0.0643494	0.0803082	0.42297	-0.221753	0.0930547	Meta-analysis
HSV1	Serostatus/PBI (exclusions)	WMHV	Model 1	-0.00546308	0.0449261	0.903215	-0.0935181	0.082592	Meta-analysis
HSV1	Serostatus/PBI (exclusions)	WMHV	Model 2	-0.0262769	0.0411037	0.522639	-0.10684	0.0542863	Meta-analysis
HSV1	Serostatus/PBI (exclusions)	WMHV	Model 3	-0.0442849	0.0418963	0.290506	-0.126402	0.0378318	Meta-analysis
HSV2	Serostatus/PBI (exclusions)	WMHV	Model 1	0.123951	0.0870621	0.154532	-0.0466909	0.294593	Meta-analysis
HSV2	Serostatus/PBI (exclusions)	WMHV	Model 2	0.051478	0.0576392	0.3718	-0.0614949	0.164451	Meta-analysis
HSV2	Serostatus/PBI (exclusions)	WMHV	Model 3	0.046841	0.0587368	0.425177	-0.0682831	0.161965	Meta-analysis
VZV	Serostatus/PBI (exclusions)	WMHV	Model 1	-0.0567978	0.0521873	0.276443	-0.159085	0.0454894	Meta-analysis
VZV	Serostatus/PBI (exclusions)	WMHV	Model 2	-0.0358219	0.0475641	0.451372	-0.129047	0.0574037	Meta-analysis
VZV	Serostatus/PBI (exclusions)	WMHV	Model 3	-0.02829	0.052458	0.589688	-0.131108	0.0745277	Meta-analysis
EBV	Serostatus/PBI (exclusions)	WMHV	Model 1	0.0564421	0.090459	0.532659	-0.120858	0.233742	Meta-analysis
EBV	Serostatus/PBI (exclusions)	WMHV	Model 2	0.0515654	0.0828597	0.53373	-0.11084	0.21397	Meta-analysis
EBV	Serostatus/PBI (exclusions)	WMHV	Model 3	0.00971878	0.0841361	0.908039	-0.155188	0.174625	Meta-analysis
CMV	Serostatus/PBI (exclusions)	WMHV	Model 1	0.107331	0.0429422	0.0124396	0.023164	0.191497	Meta-analysis
CMV	Serostatus/PBI (exclusions)	WMHV	Model 2	0.0427519	0.0409817	0.296859	-0.0375723	0.123076	Meta-analysis
CMV	Serostatus/PBI (exclusions)	WMHV	Model 3	0.0346628	0.0413932	0.402366	-0.0464679	0.115793	Meta-analysis
HHV6A	Serostatus/PBI (exclusions)	WMHV	Model 1	0.0561852	0.0440448	0.202084	-0.0301426	0.142513	Meta-analysis
HHV6A	Serostatus/PBI (exclusions)	WMHV	Model 2	0.00775956	0.0402969	0.847304	-0.0712224	0.0867416	Meta-analysis
HHV6A	Serostatus/PBI (exclusions)	WMHV	Model 3	0.00649105	0.0404028	0.872362	-0.0726984	0.0856805	Meta-analysis
HHV6B	Serostatus/PBI (exclusions)	WMHV	Model 1	-0.0279771	0.0423582	0.508941	-0.110999	0.055045	Meta-analysis
HHV6B	Serostatus/PBI (exclusions)	WMHV	Model 2	-0.000330387	0.0385786	0.993167	-0.0759444	0.0752836	Meta-analysis
HHV6B	Serostatus/PBI (exclusions)	WMHV	Model 3	0.00513212	0.0388501	0.894905	-0.0710141	0.0812784	Meta-analysis
HHV7	Serostatus/PBI (exclusions)	WMHV	Model 1	-0.0142159	0.0498211	0.775385	-0.111865	0.0834335	Meta-analysis
HHV7	Serostatus/PBI (exclusions)	WMHV	Model 2	0.0181578	0.0472115	0.700531	-0.0743768	0.110692	Meta-analysis
HHV7	Serostatus/PBI (exclusions)	WMHV	Model 3	0.0302656	0.0519313	0.560027	-0.0715197	0.132051	Meta-analysis
KSHV	Serostatus/PBI (exclusions)	WMHV	Model 1	0.122035	0.103377	0.237807	-0.0805837	0.324654	Meta-analysis
KSHV	Serostatus/PBI (exclusions)	WMHV	Model 2	0.0317424	0.093416	0.73401	-0.151353	0.214838	Meta-analysis
KSHV	Serostatus/PBI (exclusions)	WMHV	Model 3	0.0355615	0.0937344	0.704401	-0.148158	0.219281	Meta-analysis
Tg	Serostatus/PBI (exclusions)	WMHV	Model 1	0.0802881	0.0600631	0.181311	-0.0374357	0.198012	Meta-analysis
Tg	Serostatus/PBI (exclusions)	WMHV	Model 2	0.00773116	0.058419	0.894715	-0.10677	0.122232	Meta-analysis
Tg	Serostatus/PBI (exclusions)	WMHV	Model 3	0.00636803	0.0577208	0.912152	-0.106765	0.119501	Meta-analysis
BK	Serostatus/PBI (exclusions)	WMHV	Model 1	-0.192272	0.202088	0.341389	-0.588365	0.203821	Meta-analysis
BK	Serostatus/PBI (exclusions)	WMHV	Model 2	-0.106416	0.120978	0.37906	-0.343532	0.130701	Meta-analysis
BK	Serostatus/PBI (exclusions)	WMHV	Model 3	-0.085997	0.123525	0.486311	-0.328107	0.156113	Meta-analysis
JC	Serostatus/PBI (exclusions)	WMHV	Model 1	-0.0248415	0.0793427	0.754212	-0.180353	0.13067	Meta-analysis
JC	Serostatus/PBI (exclusions)	WMHV	Model 2	-0.0330851	0.0666184	0.619446	-0.163657	0.0974871	Meta-analysis
JC	Serostatus/PBI (exclusions)	WMHV	Model 3	-0.0397729	0.0682567	0.560098	-0.173556	0.0940102	Meta-analysis
MCV	Serostatus/PBI (exclusions)	WMHV	Model 1	-0.0845519	0.0763245	0.26795	-0.234148	0.0650441	Meta-analysis
MCV	Serostatus/PBI (exclusions)	WMHV	Model 2	-0.0949112	0.0659903	0.15036	-0.224252	0.0344298	Meta-analysis
MCV	Serostatus/PBI (exclusions)	WMHV	Model 3	-0.0887532	0.0653535	0.174449	-0.216846	0.0393398	Meta-analysis
HPV16	Serostatus/PBI (exclusions)	WMHV	Model 1	0.0951358	0.100273	0.34274	-0.1014	0.291671	Meta-analysis
HPV16	Serostatus/PBI (exclusions)	WMHV	Model 2	0.145469	0.0910155	0.109978	-0.032921	0.32386	Meta-analysis
HPV16	Serostatus/PBI (exclusions)	WMHV	Model 3	0.144748	0.0914525	0.113474	-0.0344986	0.323995	Meta-analysis
HPV18	Serostatus/PBI (exclusions)	WMHV	Model 1	9.21362e-05	0.110678	0.999336	-0.216838	0.217022	Meta-analysis
HPV18	Serostatus/PBI (exclusions)	WMHV	Model 2	0.0681895	0.100969	0.499453	-0.12971	0.266089	Meta-analysis
HPV18	Serostatus/PBI (exclusions)	WMHV	Model 3	0.0654244	0.101482	0.519127	-0.13348	0.264329	Meta-analysis
Ct	Serostatus/PBI (exclusions)	WMHV	Model 1	-0.0545178	0.0869115	0.530476	-0.224864	0.115829	Meta-analysis
Ct	Serostatus/PBI (exclusions)	WMHV	Model 2	-0.0197455	0.0571478	0.729706	-0.131755	0.0922642	Meta-analysis
Ct	Serostatus/PBI (exclusions)	WMHV	Model 3	-0.0325168	0.0636484	0.609434	-0.157268	0.092234	Meta-analysis
Hp	Serostatus/PBI (exclusions)	WMHV	Model 1	0.0338451	0.0448324	0.450294	-0.0540264	0.121717	Meta-analysis
Hp	Serostatus/PBI (exclusions)	WMHV	Model 2	-0.0128795	0.0421137	0.759737	-0.0954223	0.0696634	Meta-analysis
Hp	Serostatus/PBI (exclusions)	WMHV	Model 3	-0.0317442	0.0418275	0.447893	-0.113726	0.0502377	Meta-analysis
PBI	Serostatus/PBI (exclusions)	WMHV	Model 1	0.118923	0.208938	0.569234	-0.290595	0.528442	Meta-analysis
PBI	Serostatus/PBI (exclusions)	WMHV	Model 2	-0.0556796	0.155047	0.719509	-0.359572	0.248212	Meta-analysis
PBI	Serostatus/PBI (exclusions)	WMHV	Model 3	-0.0832046	0.165756	0.615688	-0.408086	0.241677	Meta-analysis
Neurotropic PBI	Serostatus/PBI (exclusions)	WMHV	Model 1	0.224607	0.1371	0.101364	-0.0441081	0.493322	Meta-analysis
Neurotropic PBI	Serostatus/PBI (exclusions)	WMHV	Model 2	0.040868	0.128565	0.750577	-0.211119	0.292855	Meta-analysis
Neurotropic PBI	Serostatus/PBI (exclusions)	WMHV	Model 3	0.0198655	0.12943	0.878016	-0.233818	0.273549	Meta-analysis

## Sheet: Seroreactivity-Exclusions
antigen	analysis	outcome	model	estimate	std.error	p.value	ci_lower	ci_upper	study
HSV1 (1gG)	Seroreactivity tertiles (exclusions)	Brain volume	Model 1	-3.58831	2.76787	0.196027	-9.01333	1.83671	NSHD
HSV2 (2mgG)	Seroreactivity tertiles (exclusions)	Brain volume	Model 1	-18.8154	13.7863	0.189837	-45.8366	8.20572	NSHD
VZV (gEgI)	Seroreactivity tertiles (exclusions)	Brain volume	Model 1	-3.72963	2.50545	0.137614	-8.6403	1.18105	NSHD
EBV (VCA)	Seroreactivity tertiles (exclusions)	Brain volume	Model 1	3.38124	2.23555	0.13129	-1.00044	7.76292	NSHD
CMV (pp150)	Seroreactivity tertiles (exclusions)	Brain volume	Model 1	0.969345	2.80099	0.729636	-4.52059	6.45928	NSHD
HHV6A (1E1A)	Seroreactivity tertiles (exclusions)	Brain volume	Model 1	2.8204	3.51614	0.423729	-4.07123	9.71204	NSHD
HHV6B (1E1B)	Seroreactivity tertiles (exclusions)	Brain volume	Model 1	-1.48996	3.39972	0.661761	-8.15341	5.1735	NSHD
HHV7 (U14)	Seroreactivity tertiles (exclusions)	Brain volume	Model 1	-0.665909	2.49233	0.789515	-5.55088	4.21906	NSHD
BK (VP1)	Seroreactivity tertiles (exclusions)	Brain volume	Model 1	2.15359	2.23445	0.335777	-2.22594	6.53312	NSHD
JC (VP1)	Seroreactivity tertiles (exclusions)	Brain volume	Model 1	-5.61339	3.18902	0.0798252	-11.8639	0.637082	NSHD
MCV (VP1)	Seroreactivity tertiles (exclusions)	Brain volume	Model 1	-8.85173	2.72278	0.00130307	-14.1884	-3.51507	NSHD
Tg (p22)	Seroreactivity tertiles (exclusions)	Brain volume	Model 1	-6.69375	8.61108	0.442819	-23.5715	10.184	NSHD
Hp (CagA)	Seroreactivity tertiles (exclusions)	Brain volume	Model 1	-0.711264	5.97922	0.905777	-12.4305	11.008	NSHD
Ct (pGP3)	Seroreactivity tertiles (exclusions)	Brain volume	Model 1	3.03547	6.51694	0.643663	-9.73774	15.8087	NSHD
HSV1 (1gG)	Seroreactivity tertiles (exclusions)	Brain volume	Model 2	-2.3833	2.6814	0.374961	-7.63885	2.87225	NSHD
HSV2 (2mgG)	Seroreactivity tertiles (exclusions)	Brain volume	Model 2	-11.3314	15.3528	0.472401	-41.423	18.7601	NSHD
VZV (gEgI)	Seroreactivity tertiles (exclusions)	Brain volume	Model 2	-2.18032	2.42877	0.37005	-6.9407	2.58006	NSHD
EBV (VCA)	Seroreactivity tertiles (exclusions)	Brain volume	Model 2	1.26798	2.175	0.560277	-2.99502	5.53098	NSHD
CMV (pp150)	Seroreactivity tertiles (exclusions)	Brain volume	Model 2	-0.208238	2.74713	0.93965	-5.59261	5.17614	NSHD
HHV6A (1E1A)	Seroreactivity tertiles (exclusions)	Brain volume	Model 2	4.60511	3.37729	0.174765	-2.01438	11.2246	NSHD
HHV6B (1E1B)	Seroreactivity tertiles (exclusions)	Brain volume	Model 2	-1.30009	3.28969	0.693204	-7.74788	5.1477	NSHD
HHV7 (U14)	Seroreactivity tertiles (exclusions)	Brain volume	Model 2	-1.37548	2.38034	0.563811	-6.04094	3.28998	NSHD
BK (VP1)	Seroreactivity tertiles (exclusions)	Brain volume	Model 2	2.09615	2.15787	0.331998	-2.13328	6.32558	NSHD
JC (VP1)	Seroreactivity tertiles (exclusions)	Brain volume	Model 2	-4.34666	3.08687	0.160598	-10.3969	1.70361	NSHD
MCV (VP1)	Seroreactivity tertiles (exclusions)	Brain volume	Model 2	-9.41951	2.59337	0.000339743	-14.5025	-4.3365	NSHD
Tg (p22)	Seroreactivity tertiles (exclusions)	Brain volume	Model 2	-11.9725	8.62896	0.17617	-28.8853	4.94021	NSHD
Hp (CagA)	Seroreactivity tertiles (exclusions)	Brain volume	Model 2	-1.10994	5.966	0.853192	-12.8033	10.5834	NSHD
Ct (pGP3)	Seroreactivity tertiles (exclusions)	Brain volume	Model 2	1.87203	7.05522	0.792074	-11.9562	15.7003	NSHD
HSV1 (1gG)	Seroreactivity tertiles (exclusions)	Brain volume	Model 3	-2.1044	2.65504	0.428803	-7.30828	3.09948	NSHD
HSV2 (2mgG)	Seroreactivity tertiles (exclusions)	Brain volume	Model 3	-12.1578	25.1733	0.650922	-61.4974	37.1818	NSHD
VZV (gEgI)	Seroreactivity tertiles (exclusions)	Brain volume	Model 3	-1.68991	2.37284	0.476913	-6.34068	2.96085	NSHD
EBV (VCA)	Seroreactivity tertiles (exclusions)	Brain volume	Model 3	1.00111	2.13663	0.639688	-3.18668	5.18891	NSHD
CMV (pp150)	Seroreactivity tertiles (exclusions)	Brain volume	Model 3	-0.972588	2.6816	0.717231	-6.22853	4.28336	NSHD
HHV6A (1E1A)	Seroreactivity tertiles (exclusions)	Brain volume	Model 3	5.32659	3.30794	0.109615	-1.15698	11.8101	NSHD
HHV6B (1E1B)	Seroreactivity tertiles (exclusions)	Brain volume	Model 3	-1.55732	3.16944	0.623877	-7.76942	4.65479	NSHD
HHV7 (U14)	Seroreactivity tertiles (exclusions)	Brain volume	Model 3	-1.85112	2.29581	0.420751	-6.35091	2.64866	NSHD
BK (VP1)	Seroreactivity tertiles (exclusions)	Brain volume	Model 3	2.77052	2.11788	0.191675	-1.38053	6.92157	NSHD
JC (VP1)	Seroreactivity tertiles (exclusions)	Brain volume	Model 3	-5.2414	3.1175	0.0943011	-11.3517	0.868904	NSHD
MCV (VP1)	Seroreactivity tertiles (exclusions)	Brain volume	Model 3	-8.94462	2.58716	0.000643607	-14.0155	-3.87379	NSHD
Tg (p22)	Seroreactivity tertiles (exclusions)	Brain volume	Model 3	-17.7047	9.80069	0.0873544	-36.914	1.50465	NSHD
Hp (CagA)	Seroreactivity tertiles (exclusions)	Brain volume	Model 3	-1.51598	6.41741	0.814553	-14.0941	11.0621	NSHD
Ct (pGP3)	Seroreactivity tertiles (exclusions)	Brain volume	Model 3	7.55068	7.79049	0.3399	-7.71868	22.82	NSHD
HSV1 (1gG)	Seroreactivity tertiles (exclusions)	Hippocampal volume	Model 1	-0.0237909	0.0560855	0.671792	-0.133719	0.0861367	NSHD
HSV2 (2mgG)	Seroreactivity tertiles (exclusions)	Hippocampal volume	Model 1	-0.22592	0.291744	0.44918	-0.797738	0.345899	NSHD
VZV (gEgI)	Seroreactivity tertiles (exclusions)	Hippocampal volume	Model 1	-0.0909576	0.0518427	0.0803406	-0.192569	0.0106541	NSHD
EBV (VCA)	Seroreactivity tertiles (exclusions)	Hippocampal volume	Model 1	0.0299316	0.0461778	0.517282	-0.0605769	0.12044	NSHD
CMV (pp150)	Seroreactivity tertiles (exclusions)	Hippocampal volume	Model 1	-0.000264179	0.0603023	0.996509	-0.118457	0.117928	NSHD
HHV6A (1E1A)	Seroreactivity tertiles (exclusions)	Hippocampal volume	Model 1	0.00415308	0.0758838	0.956426	-0.144579	0.152885	NSHD
HHV6B (1E1B)	Seroreactivity tertiles (exclusions)	Hippocampal volume	Model 1	0.0749141	0.0686243	0.276547	-0.0595894	0.209418	NSHD
HHV7 (U14)	Seroreactivity tertiles (exclusions)	Hippocampal volume	Model 1	-0.0621332	0.0535302	0.2467	-0.167052	0.0427859	NSHD
BK (VP1)	Seroreactivity tertiles (exclusions)	Hippocampal volume	Model 1	0.01296	0.0460876	0.778713	-0.0773718	0.103292	NSHD
JC (VP1)	Seroreactivity tertiles (exclusions)	Hippocampal volume	Model 1	-0.0495606	0.0589786	0.401688	-0.165159	0.0660376	NSHD
MCV (VP1)	Seroreactivity tertiles (exclusions)	Hippocampal volume	Model 1	-0.0872781	0.0562353	0.121884	-0.197499	0.022943	NSHD
Tg (p22)	Seroreactivity tertiles (exclusions)	Hippocampal volume	Model 1	0.130944	0.167385	0.439947	-0.19713	0.459017	NSHD
Hp (CagA)	Seroreactivity tertiles (exclusions)	Hippocampal volume	Model 1	0.19707	0.117728	0.100251	-0.0336761	0.427817	NSHD
Ct (pGP3)	Seroreactivity tertiles (exclusions)	Hippocampal volume	Model 1	-0.0467761	0.119157	0.696536	-0.280323	0.186771	NSHD
HSV1 (1gG)	Seroreactivity tertiles (exclusions)	Hippocampal volume	Model 2	-0.0245936	0.0552241	0.656462	-0.132833	0.0836456	NSHD
HSV2 (2mgG)	Seroreactivity tertiles (exclusions)	Hippocampal volume	Model 2	-0.117882	0.320607	0.718489	-0.746271	0.510507	NSHD
VZV (gEgI)	Seroreactivity tertiles (exclusions)	Hippocampal volume	Model 2	-0.0900155	0.0519145	0.0839431	-0.191768	0.0117369	NSHD
EBV (VCA)	Seroreactivity tertiles (exclusions)	Hippocampal volume	Model 2	0.0283595	0.0464629	0.542008	-0.0627079	0.119427	NSHD
CMV (pp150)	Seroreactivity tertiles (exclusions)	Hippocampal volume	Model 2	0.00541699	0.0604045	0.92863	-0.112976	0.12381	NSHD
HHV6A (1E1A)	Seroreactivity tertiles (exclusions)	Hippocampal volume	Model 2	0.0239621	0.0763521	0.754084	-0.125688	0.173612	NSHD
HHV6B (1E1B)	Seroreactivity tertiles (exclusions)	Hippocampal volume	Model 2	0.0757319	0.0671727	0.261202	-0.0559267	0.20739	NSHD
HHV7 (U14)	Seroreactivity tertiles (exclusions)	Hippocampal volume	Model 2	-0.0684832	0.0530402	0.197674	-0.172442	0.0354756	NSHD
BK (VP1)	Seroreactivity tertiles (exclusions)	Hippocampal volume	Model 2	0.0213142	0.0463243	0.645714	-0.0694815	0.11211	NSHD
JC (VP1)	Seroreactivity tertiles (exclusions)	Hippocampal volume	Model 2	-0.0312261	0.0588196	0.596072	-0.146512	0.0840604	NSHD
MCV (VP1)	Seroreactivity tertiles (exclusions)	Hippocampal volume	Model 2	-0.0869214	0.0561279	0.122711	-0.196932	0.0230894	NSHD
Tg (p22)	Seroreactivity tertiles (exclusions)	Hippocampal volume	Model 2	0.199448	0.180015	0.277251	-0.153382	0.552277	NSHD
Hp (CagA)	Seroreactivity tertiles (exclusions)	Hippocampal volume	Model 2	0.178531	0.11858	0.138715	-0.0538862	0.410949	NSHD
Ct (pGP3)	Seroreactivity tertiles (exclusions)	Hippocampal volume	Model 2	-0.0185838	0.127303	0.88465	-0.268098	0.230931	NSHD
HSV1 (1gG)	Seroreactivity tertiles (exclusions)	Hippocampal volume	Model 3	-0.0164791	0.0566371	0.771338	-0.127488	0.0945297	NSHD
HSV2 (2mgG)	Seroreactivity tertiles (exclusions)	Hippocampal volume	Model 3	-0.298039	0.229554	0.25463	-0.747965	0.151887	NSHD
VZV (gEgI)	Seroreactivity tertiles (exclusions)	Hippocampal volume	Model 3	-0.0878382	0.0527702	0.0970695	-0.191268	0.0155913	NSHD
EBV (VCA)	Seroreactivity tertiles (exclusions)	Hippocampal volume	Model 3	0.0260653	0.0473432	0.582291	-0.0667274	0.118858	NSHD
CMV (pp150)	Seroreactivity tertiles (exclusions)	Hippocampal volume	Model 3	-0.0271411	0.0628227	0.666199	-0.150274	0.0959914	NSHD
HHV6A (1E1A)	Seroreactivity tertiles (exclusions)	Hippocampal volume	Model 3	0.05047	0.0792039	0.525031	-0.10477	0.20571	NSHD
HHV6B (1E1B)	Seroreactivity tertiles (exclusions)	Hippocampal volume	Model 3	0.0772336	0.069031	0.264957	-0.0580671	0.212534	NSHD
HHV7 (U14)	Seroreactivity tertiles (exclusions)	Hippocampal volume	Model 3	-0.0657544	0.0536079	0.221011	-0.170826	0.039317	NSHD
BK (VP1)	Seroreactivity tertiles (exclusions)	Hippocampal volume	Model 3	0.00987524	0.0474177	0.835146	-0.0830634	0.102814	NSHD
JC (VP1)	Seroreactivity tertiles (exclusions)	Hippocampal volume	Model 3	-0.0205738	0.060353	0.73355	-0.138866	0.0977181	NSHD
MCV (VP1)	Seroreactivity tertiles (exclusions)	Hippocampal volume	Model 3	-0.0912059	0.0574097	0.113427	-0.203729	0.0213172	NSHD
Tg (p22)	Seroreactivity tertiles (exclusions)	Hippocampal volume	Model 3	-0.00872055	0.249173	0.972461	-0.4971	0.479659	NSHD
Hp (CagA)	Seroreactivity tertiles (exclusions)	Hippocampal volume	Model 3	0.255789	0.143777	0.0834135	-0.0260129	0.537591	NSHD
Ct (pGP3)	Seroreactivity tertiles (exclusions)	Hippocampal volume	Model 3	-0.0101444	0.144096	0.944325	-0.292573	0.272284	NSHD
HSV1 (1gG)	Seroreactivity tertiles (exclusions)	WMHV	Model 1	-0.0262641	0.108532	0.808985	-0.238986	0.186458	NSHD
HSV2 (2mgG)	Seroreactivity tertiles (exclusions)	WMHV	Model 1	-0.565593	0.533005	0.305092	-1.61028	0.479097	NSHD
VZV (gEgI)	Seroreactivity tertiles (exclusions)	WMHV	Model 1	0.183799	0.0998072	0.0665257	-0.0118228	0.379422	NSHD
EBV (VCA)	Seroreactivity tertiles (exclusions)	WMHV	Model 1	0.149362	0.0885837	0.0926676	-0.0242618	0.322986	NSHD
CMV (pp150)	Seroreactivity tertiles (exclusions)	WMHV	Model 1	0.159079	0.114932	0.167827	-0.0661869	0.384345	NSHD
HHV6A (1E1A)	Seroreactivity tertiles (exclusions)	WMHV	Model 1	-0.110402	0.152159	0.469266	-0.408634	0.18783	NSHD
HHV6B (1E1B)	Seroreactivity tertiles (exclusions)	WMHV	Model 1	-0.0714808	0.131055	0.586207	-0.328349	0.185387	NSHD
HHV7 (U14)	Seroreactivity tertiles (exclusions)	WMHV	Model 1	0.0276418	0.0998921	0.782198	-0.168147	0.22343	NSHD
BK (VP1)	Seroreactivity tertiles (exclusions)	WMHV	Model 1	-0.126841	0.0887881	0.154004	-0.300866	0.0471836	NSHD
JC (VP1)	Seroreactivity tertiles (exclusions)	WMHV	Model 1	-0.0588334	0.117478	0.617043	-0.289091	0.171424	NSHD
MCV (VP1)	Seroreactivity tertiles (exclusions)	WMHV	Model 1	-0.0716718	0.1068	0.502781	-0.281	0.137656	NSHD
Tg (p22)	Seroreactivity tertiles (exclusions)	WMHV	Model 1	0.223511	0.274656	0.422146	-0.314816	0.761838	NSHD
Hp (CagA)	Seroreactivity tertiles (exclusions)	WMHV	Model 1	0.463016	0.210404	0.0324013	0.0506233	0.875408	NSHD
Ct (pGP3)	Seroreactivity tertiles (exclusions)	WMHV	Model 1	-0.101164	0.284104	0.723556	-0.658009	0.45568	NSHD
HSV1 (1gG)	Seroreactivity tertiles (exclusions)	WMHV	Model 2	-0.00611766	0.108193	0.954955	-0.218176	0.20594	NSHD
HSV2 (2mgG)	Seroreactivity tertiles (exclusions)	WMHV	Model 2	-0.183085	0.563057	0.750501	-1.28668	0.920508	NSHD
VZV (gEgI)	Seroreactivity tertiles (exclusions)	WMHV	Model 2	0.1967	0.0996133	0.0492322	0.00145818	0.391942	NSHD
EBV (VCA)	Seroreactivity tertiles (exclusions)	WMHV	Model 2	0.120617	0.088614	0.174351	-0.0530663	0.294301	NSHD
CMV (pp150)	Seroreactivity tertiles (exclusions)	WMHV	Model 2	0.131497	0.115442	0.256021	-0.0947697	0.357765	NSHD
HHV6A (1E1A)	Seroreactivity tertiles (exclusions)	WMHV	Model 2	-0.136283	0.144074	0.345781	-0.418667	0.146101	NSHD
HHV6B (1E1B)	Seroreactivity tertiles (exclusions)	WMHV	Model 2	-0.0632279	0.129355	0.625657	-0.316764	0.190308	NSHD
HHV7 (U14)	Seroreactivity tertiles (exclusions)	WMHV	Model 2	0.0291108	0.100321	0.771894	-0.167518	0.22574	NSHD
BK (VP1)	Seroreactivity tertiles (exclusions)	WMHV	Model 2	-0.149741	0.088748	0.0924393	-0.323687	0.0242051	NSHD
JC (VP1)	Seroreactivity tertiles (exclusions)	WMHV	Model 2	-0.0458704	0.118278	0.698554	-0.277695	0.185954	NSHD
MCV (VP1)	Seroreactivity tertiles (exclusions)	WMHV	Model 2	-0.0779316	0.105528	0.46091	-0.284766	0.128903	NSHD
Tg (p22)	Seroreactivity tertiles (exclusions)	WMHV	Model 2	0.157203	0.294512	0.597835	-0.42004	0.734446	NSHD
Hp (CagA)	Seroreactivity tertiles (exclusions)	WMHV	Model 2	0.440441	0.198587	0.0314214	0.0512114	0.829671	NSHD
Ct (pGP3)	Seroreactivity tertiles (exclusions)	WMHV	Model 2	-0.103444	0.294835	0.727581	-0.68132	0.474433	NSHD
HSV1 (1gG)	Seroreactivity tertiles (exclusions)	WMHV	Model 3	0.0368912	0.109973	0.737582	-0.178655	0.252438	NSHD
HSV2 (2mgG)	Seroreactivity tertiles (exclusions)	WMHV	Model 3	-0.288126	1.02622	0.797986	-2.29951	1.72326	NSHD
VZV (gEgI)	Seroreactivity tertiles (exclusions)	WMHV	Model 3	0.215008	0.100406	0.0330859	0.0182116	0.411805	NSHD
EBV (VCA)	Seroreactivity tertiles (exclusions)	WMHV	Model 3	0.0974373	0.0902748	0.281212	-0.0795013	0.274376	NSHD
CMV (pp150)	Seroreactivity tertiles (exclusions)	WMHV	Model 3	0.202392	0.122187	0.0992826	-0.0370954	0.441879	NSHD
HHV6A (1E1A)	Seroreactivity tertiles (exclusions)	WMHV	Model 3	-0.110799	0.152702	0.469367	-0.410095	0.188498	NSHD
HHV6B (1E1B)	Seroreactivity tertiles (exclusions)	WMHV	Model 3	-0.0492539	0.132964	0.71159	-0.309864	0.211356	NSHD
HHV7 (U14)	Seroreactivity tertiles (exclusions)	WMHV	Model 3	0.00231162	0.0992869	0.981442	-0.192291	0.196914	NSHD
BK (VP1)	Seroreactivity tertiles (exclusions)	WMHV	Model 3	-0.133944	0.0903968	0.139334	-0.311122	0.0432335	NSHD
JC (VP1)	Seroreactivity tertiles (exclusions)	WMHV	Model 3	-0.119257	0.115541	0.303286	-0.345717	0.107203	NSHD
MCV (VP1)	Seroreactivity tertiles (exclusions)	WMHV	Model 3	-0.0555004	0.1069	0.604116	-0.265024	0.154023	NSHD
Tg (p22)	Seroreactivity tertiles (exclusions)	WMHV	Model 3	0.106883	0.40111	0.793033	-0.679293	0.89306	NSHD
Hp (CagA)	Seroreactivity tertiles (exclusions)	WMHV	Model 3	0.388756	0.208816	0.0707903	-0.020523	0.798035	NSHD
Ct (pGP3)	Seroreactivity tertiles (exclusions)	WMHV	Model 3	-0.128178	0.323433	0.694765	-0.762107	0.505752	NSHD
HSV1 (1gG)	Seroreactivity tertiles (exclusions)	Brain volume	Model 1	-0.438312	1.55481	0.778103	-3.48574	2.60912	SABRE
HSV2 (2mgG)	Seroreactivity tertiles (exclusions)	Brain volume	Model 1	1.58285	3.78195	0.676349	-5.82977	8.99546	SABRE
VZV (gEgI)	Seroreactivity tertiles (exclusions)	Brain volume	Model 1	-0.763766	1.57472	0.627841	-3.85021	2.32268	SABRE
EBV (VCA)	Seroreactivity tertiles (exclusions)	Brain volume	Model 1	-1.16735	1.41878	0.410893	-3.94816	1.61346	SABRE
CMV (pp150)	Seroreactivity tertiles (exclusions)	Brain volume	Model 1	-1.72981	1.5282	0.258104	-4.72507	1.26546	SABRE
HHV6A (1E1A)	Seroreactivity tertiles (exclusions)	Brain volume	Model 1	3.22507	2.46574	0.192354	-1.60778	8.05791	SABRE
HHV6B (1E1B)	Seroreactivity tertiles (exclusions)	Brain volume	Model 1	0.38732	2.01838	0.847945	-3.5687	4.34334	SABRE
HHV7 (U14)	Seroreactivity tertiles (exclusions)	Brain volume	Model 1	-1.5129	1.966	0.442041	-5.36627	2.34046	SABRE
BK (VP1)	Seroreactivity tertiles (exclusions)	Brain volume	Model 1	0.211202	1.41128	0.881081	-2.55492	2.97732	SABRE
JC (VP1)	Seroreactivity tertiles (exclusions)	Brain volume	Model 1	-0.00835903	1.74045	0.99617	-3.41964	3.40292	SABRE
MCV (VP1)	Seroreactivity tertiles (exclusions)	Brain volume	Model 1	-0.880007	1.67047	0.598545	-4.15413	2.39412	SABRE
Tg (p22)	Seroreactivity tertiles (exclusions)	Brain volume	Model 1	-6.61673	3.36872	0.0535361	-13.2194	-0.0140304	SABRE
Hp (CagA)	Seroreactivity tertiles (exclusions)	Brain volume	Model 1	3.12492	2.26902	0.169484	-1.32236	7.5722	SABRE
Ct (pGP3)	Seroreactivity tertiles (exclusions)	Brain volume	Model 1	-2.27539	2.06663	0.271732	-6.32598	1.7752	SABRE
HSV1 (1gG)	Seroreactivity tertiles (exclusions)	Brain volume	Model 2	-0.740878	1.34939	0.583162	-3.38569	1.90393	SABRE
HSV2 (2mgG)	Seroreactivity tertiles (exclusions)	Brain volume	Model 2	0.383763	3.12831	0.902589	-5.74772	6.51525	SABRE
VZV (gEgI)	Seroreactivity tertiles (exclusions)	Brain volume	Model 2	-1.0086	1.34724	0.454368	-3.64918	1.63198	SABRE
EBV (VCA)	Seroreactivity tertiles (exclusions)	Brain volume	Model 2	0.456889	1.20429	0.70451	-1.90352	2.81729	SABRE
CMV (pp150)	Seroreactivity tertiles (exclusions)	Brain volume	Model 2	-0.424813	1.32575	0.748749	-3.02328	2.17365	SABRE
HHV6A (1E1A)	Seroreactivity tertiles (exclusions)	Brain volume	Model 2	-0.497606	2.21327	0.822341	-4.83561	3.84039	SABRE
HHV6B (1E1B)	Seroreactivity tertiles (exclusions)	Brain volume	Model 2	-1.4273	1.73133	0.410338	-4.82072	1.96612	SABRE
HHV7 (U14)	Seroreactivity tertiles (exclusions)	Brain volume	Model 2	-2.67924	1.72553	0.121309	-6.06129	0.702804	SABRE
BK (VP1)	Seroreactivity tertiles (exclusions)	Brain volume	Model 2	-0.633732	1.2291	0.60629	-3.04277	1.7753	SABRE
JC (VP1)	Seroreactivity tertiles (exclusions)	Brain volume	Model 2	1.08717	1.52795	0.477103	-1.90761	4.08195	SABRE
MCV (VP1)	Seroreactivity tertiles (exclusions)	Brain volume	Model 2	-0.51166	1.41674	0.718125	-3.28847	2.26515	SABRE
Tg (p22)	Seroreactivity tertiles (exclusions)	Brain volume	Model 2	-3.73495	3.11472	0.234825	-9.8398	2.36989	SABRE
Hp (CagA)	Seroreactivity tertiles (exclusions)	Brain volume	Model 2	1.9997	1.88672	0.290072	-1.69827	5.69767	SABRE
Ct (pGP3)	Seroreactivity tertiles (exclusions)	Brain volume	Model 2	-2.70312	1.8362	0.142002	-6.30207	0.895836	SABRE
HSV1 (1gG)	Seroreactivity tertiles (exclusions)	Brain volume	Model 3	-0.636812	1.35504	0.638545	-3.29269	2.01907	SABRE
HSV2 (2mgG)	Seroreactivity tertiles (exclusions)	Brain volume	Model 3	1.01755	3.25427	0.755181	-5.36082	7.39591	SABRE
VZV (gEgI)	Seroreactivity tertiles (exclusions)	Brain volume	Model 3	-1.15945	1.35199	0.391472	-3.80936	1.49045	SABRE
EBV (VCA)	Seroreactivity tertiles (exclusions)	Brain volume	Model 3	0.47265	1.20211	0.6943	-1.88349	2.82879	SABRE
CMV (pp150)	Seroreactivity tertiles (exclusions)	Brain volume	Model 3	-0.217735	1.33242	0.870248	-2.82928	2.39381	SABRE
HHV6A (1E1A)	Seroreactivity tertiles (exclusions)	Brain volume	Model 3	-1.69612	2.19882	0.441447	-6.00581	2.61358	SABRE
HHV6B (1E1B)	Seroreactivity tertiles (exclusions)	Brain volume	Model 3	-1.20153	1.74298	0.491126	-4.61777	2.2147	SABRE
HHV7 (U14)	Seroreactivity tertiles (exclusions)	Brain volume	Model 3	-2.51752	1.73641	0.147936	-5.92088	0.885849	SABRE
BK (VP1)	Seroreactivity tertiles (exclusions)	Brain volume	Model 3	-1.16891	1.23969	0.346056	-3.59871	1.26088	SABRE
JC (VP1)	Seroreactivity tertiles (exclusions)	Brain volume	Model 3	1.31756	1.51936	0.386287	-1.66039	4.29551	SABRE
MCV (VP1)	Seroreactivity tertiles (exclusions)	Brain volume	Model 3	0.550586	1.41427	0.697205	-2.22139	3.32256	SABRE
Tg (p22)	Seroreactivity tertiles (exclusions)	Brain volume	Model 3	-1.94109	3.41214	0.571798	-8.62888	4.7467	SABRE
Hp (CagA)	Seroreactivity tertiles (exclusions)	Brain volume	Model 3	1.67856	1.91659	0.381885	-2.07796	5.43507	SABRE
Ct (pGP3)	Seroreactivity tertiles (exclusions)	Brain volume	Model 3	-2.13261	1.82728	0.244107	-5.71408	1.44887	SABRE
HSV1 (1gG)	Seroreactivity tertiles (exclusions)	Hippocampal volume	Model 1	0.0365137	0.0374164	0.329487	-0.0368225	0.10985	SABRE
HSV2 (2mgG)	Seroreactivity tertiles (exclusions)	Hippocampal volume	Model 1	-0.0174122	0.0611218	0.776255	-0.137211	0.102387	SABRE
VZV (gEgI)	Seroreactivity tertiles (exclusions)	Hippocampal volume	Model 1	-0.00172291	0.0390252	0.964801	-0.0782124	0.0747665	SABRE
EBV (VCA)	Seroreactivity tertiles (exclusions)	Hippocampal volume	Model 1	-0.024536	0.0347375	0.480207	-0.0926216	0.0435496	SABRE
CMV (pp150)	Seroreactivity tertiles (exclusions)	Hippocampal volume	Model 1	-0.040899	0.0343534	0.234292	-0.108232	0.0264337	SABRE
HHV6A (1E1A)	Seroreactivity tertiles (exclusions)	Hippocampal volume	Model 1	-0.013278	0.0587945	0.821553	-0.128515	0.101959	SABRE
HHV6B (1E1B)	Seroreactivity tertiles (exclusions)	Hippocampal volume	Model 1	0.0407344	0.0473312	0.390089	-0.0520348	0.133504	SABRE
HHV7 (U14)	Seroreactivity tertiles (exclusions)	Hippocampal volume	Model 1	0.00129018	0.0514224	0.979996	-0.0994977	0.102078	SABRE
BK (VP1)	Seroreactivity tertiles (exclusions)	Hippocampal volume	Model 1	-0.0101706	0.03453	0.768428	-0.0778494	0.0575082	SABRE
JC (VP1)	Seroreactivity tertiles (exclusions)	Hippocampal volume	Model 1	-0.0514659	0.0455898	0.2595	-0.140822	0.03789	SABRE
MCV (VP1)	Seroreactivity tertiles (exclusions)	Hippocampal volume	Model 1	-0.0502118	0.0407799	0.218744	-0.130141	0.0297169	SABRE
Tg (p22)	Seroreactivity tertiles (exclusions)	Hippocampal volume	Model 1	0.0348215	0.0941626	0.712661	-0.149737	0.21938	SABRE
Hp (CagA)	Seroreactivity tertiles (exclusions)	Hippocampal volume	Model 1	0.0245954	0.0583178	0.673515	-0.0897075	0.138898	SABRE
Ct (pGP3)	Seroreactivity tertiles (exclusions)	Hippocampal volume	Model 1	0.0384836	0.0462445	0.405942	-0.0521557	0.129123	SABRE
HSV1 (1gG)	Seroreactivity tertiles (exclusions)	Hippocampal volume	Model 2	0.000500283	0.0369752	0.989209	-0.0719711	0.0729717	SABRE
HSV2 (2mgG)	Seroreactivity tertiles (exclusions)	Hippocampal volume	Model 2	-0.0146645	0.0594285	0.805555	-0.131144	0.101815	SABRE
VZV (gEgI)	Seroreactivity tertiles (exclusions)	Hippocampal volume	Model 2	-0.0236419	0.0380475	0.534588	-0.098215	0.0509311	SABRE
EBV (VCA)	Seroreactivity tertiles (exclusions)	Hippocampal volume	Model 2	-0.0052756	0.0337501	0.875828	-0.0714258	0.0608746	SABRE
CMV (pp150)	Seroreactivity tertiles (exclusions)	Hippocampal volume	Model 2	-0.0205609	0.0346952	0.553657	-0.0885634	0.0474417	SABRE
HHV6A (1E1A)	Seroreactivity tertiles (exclusions)	Hippocampal volume	Model 2	-0.00245621	0.060446	0.967627	-0.12093	0.116018	SABRE
HHV6B (1E1B)	Seroreactivity tertiles (exclusions)	Hippocampal volume	Model 2	0.034596	0.0459464	0.452032	-0.055459	0.124651	SABRE
HHV7 (U14)	Seroreactivity tertiles (exclusions)	Hippocampal volume	Model 2	0.0187356	0.0500307	0.70825	-0.0793246	0.116796	SABRE
BK (VP1)	Seroreactivity tertiles (exclusions)	Hippocampal volume	Model 2	0.0162895	0.0343764	0.635747	-0.0510882	0.0836673	SABRE
JC (VP1)	Seroreactivity tertiles (exclusions)	Hippocampal volume	Model 2	-0.0675142	0.0444763	0.129675	-0.154688	0.0196595	SABRE
MCV (VP1)	Seroreactivity tertiles (exclusions)	Hippocampal volume	Model 2	-0.0224367	0.0396869	0.572074	-0.100223	0.0553496	SABRE
Tg (p22)	Seroreactivity tertiles (exclusions)	Hippocampal volume	Model 2	0.0493848	0.0911103	0.589647	-0.129192	0.227961	SABRE
Hp (CagA)	Seroreactivity tertiles (exclusions)	Hippocampal volume	Model 2	0.0112415	0.0568536	0.843395	-0.100192	0.122675	SABRE
Ct (pGP3)	Seroreactivity tertiles (exclusions)	Hippocampal volume	Model 2	0.0828621	0.0465769	0.0762131	-0.00842858	0.174153	SABRE
HSV1 (1gG)	Seroreactivity tertiles (exclusions)	Hippocampal volume	Model 3	0.00170458	0.0374479	0.963708	-0.0716932	0.0751024	SABRE
HSV2 (2mgG)	Seroreactivity tertiles (exclusions)	Hippocampal volume	Model 3	-0.01214	0.0632254	0.848127	-0.136062	0.111782	SABRE
VZV (gEgI)	Seroreactivity tertiles (exclusions)	Hippocampal volume	Model 3	-0.0225809	0.0384687	0.557436	-0.0979795	0.0528178	SABRE
EBV (VCA)	Seroreactivity tertiles (exclusions)	Hippocampal volume	Model 3	-0.00660437	0.033808	0.845174	-0.072868	0.0596593	SABRE
CMV (pp150)	Seroreactivity tertiles (exclusions)	Hippocampal volume	Model 3	-0.0123692	0.0353388	0.726448	-0.0816332	0.0568948	SABRE
HHV6A (1E1A)	Seroreactivity tertiles (exclusions)	Hippocampal volume	Model 3	-0.00408244	0.0623942	0.947901	-0.126375	0.11821	SABRE
HHV6B (1E1B)	Seroreactivity tertiles (exclusions)	Hippocampal volume	Model 3	0.0436961	0.0469919	0.35318	-0.048408	0.1358	SABRE
HHV7 (U14)	Seroreactivity tertiles (exclusions)	Hippocampal volume	Model 3	0.0185542	0.0502364	0.712083	-0.079909	0.117017	SABRE
BK (VP1)	Seroreactivity tertiles (exclusions)	Hippocampal volume	Model 3	0.0164862	0.0347602	0.635446	-0.0516437	0.0846161	SABRE
JC (VP1)	Seroreactivity tertiles (exclusions)	Hippocampal volume	Model 3	-0.0560049	0.0447997	0.211878	-0.143812	0.0318025	SABRE
MCV (VP1)	Seroreactivity tertiles (exclusions)	Hippocampal volume	Model 3	-0.0153345	0.0404909	0.70505	-0.0946968	0.0640277	SABRE
Tg (p22)	Seroreactivity tertiles (exclusions)	Hippocampal volume	Model 3	-0.00288528	0.0963927	0.976232	-0.191815	0.186044	SABRE
Hp (CagA)	Seroreactivity tertiles (exclusions)	Hippocampal volume	Model 3	-0.00376092	0.0578793	0.948237	-0.117204	0.109683	SABRE
Ct (pGP3)	Seroreactivity tertiles (exclusions)	Hippocampal volume	Model 3	0.0901559	0.0474915	0.0586137	-0.00292746	0.183239	SABRE
HSV1 (1gG)	Seroreactivity tertiles (exclusions)	WMHV	Model 1	-0.167762	0.0593671	0.00486183	-0.284122	-0.0514026	SABRE
HSV2 (2mgG)	Seroreactivity tertiles (exclusions)	WMHV	Model 1	-0.0273652	0.144387	0.850017	-0.310364	0.255633	SABRE
VZV (gEgI)	Seroreactivity tertiles (exclusions)	WMHV	Model 1	-0.0246658	0.0605028	0.683656	-0.143251	0.0939197	SABRE
EBV (VCA)	Seroreactivity tertiles (exclusions)	WMHV	Model 1	0.0785264	0.0555957	0.15824	-0.0304412	0.187494	SABRE
CMV (pp150)	Seroreactivity tertiles (exclusions)	WMHV	Model 1	0.0510065	0.0619223	0.410424	-0.0703612	0.172374	SABRE
HHV6A (1E1A)	Seroreactivity tertiles (exclusions)	WMHV	Model 1	0.107355	0.110699	0.333317	-0.109616	0.324326	SABRE
HHV6B (1E1B)	Seroreactivity tertiles (exclusions)	WMHV	Model 1	-0.0024007	0.0818436	0.976618	-0.162814	0.158013	SABRE
HHV7 (U14)	Seroreactivity tertiles (exclusions)	WMHV	Model 1	0.0874671	0.0763209	0.252483	-0.0621219	0.237056	SABRE
BK (VP1)	Seroreactivity tertiles (exclusions)	WMHV	Model 1	-0.0474971	0.0556304	0.393508	-0.156533	0.0615384	SABRE
JC (VP1)	Seroreactivity tertiles (exclusions)	WMHV	Model 1	-0.0549047	0.0678923	0.419092	-0.187974	0.0781643	SABRE
MCV (VP1)	Seroreactivity tertiles (exclusions)	WMHV	Model 1	0.140575	0.0652099	0.0315448	0.0127638	0.268387	SABRE
Tg (p22)	Seroreactivity tertiles (exclusions)	WMHV	Model 1	0.300004	0.17277	0.0870099	-0.0386246	0.638633	SABRE
Hp (CagA)	Seroreactivity tertiles (exclusions)	WMHV	Model 1	-0.232181	0.0918044	0.0119663	-0.412118	-0.0522443	SABRE
Ct (pGP3)	Seroreactivity tertiles (exclusions)	WMHV	Model 1	0.227	0.0860559	0.00876779	0.0583305	0.39567	SABRE
HSV1 (1gG)	Seroreactivity tertiles (exclusions)	WMHV	Model 2	-0.0960557	0.0540287	0.0759006	-0.201952	0.00984045	SABRE
HSV2 (2mgG)	Seroreactivity tertiles (exclusions)	WMHV	Model 2	-0.0207604	0.129689	0.873113	-0.274951	0.23343	SABRE
VZV (gEgI)	Seroreactivity tertiles (exclusions)	WMHV	Model 2	0.00448726	0.054007	0.933811	-0.101367	0.110341	SABRE
EBV (VCA)	Seroreactivity tertiles (exclusions)	WMHV	Model 2	0.0117702	0.0497212	0.812937	-0.0856834	0.109224	SABRE
CMV (pp150)	Seroreactivity tertiles (exclusions)	WMHV	Model 2	0.0176988	0.0577831	0.759484	-0.095556	0.130954	SABRE
HHV6A (1E1A)	Seroreactivity tertiles (exclusions)	WMHV	Model 2	0.157346	0.0982022	0.110699	-0.0351302	0.349822	SABRE
HHV6B (1E1B)	Seroreactivity tertiles (exclusions)	WMHV	Model 2	0.0542217	0.0747782	0.468938	-0.0923436	0.200787	SABRE
HHV7 (U14)	Seroreactivity tertiles (exclusions)	WMHV	Model 2	0.0784426	0.068491	0.252799	-0.0557998	0.212685	SABRE
BK (VP1)	Seroreactivity tertiles (exclusions)	WMHV	Model 2	-0.0767064	0.0508937	0.132214	-0.176458	0.0230452	SABRE
JC (VP1)	Seroreactivity tertiles (exclusions)	WMHV	Model 2	-0.0461394	0.0614173	0.452881	-0.166517	0.0742384	SABRE
MCV (VP1)	Seroreactivity tertiles (exclusions)	WMHV	Model 2	0.0897347	0.0579639	0.122184	-0.0238745	0.203344	SABRE
Tg (p22)	Seroreactivity tertiles (exclusions)	WMHV	Model 2	0.124721	0.158689	0.434796	-0.18631	0.435752	SABRE
Hp (CagA)	Seroreactivity tertiles (exclusions)	WMHV	Model 2	-0.198799	0.0811046	0.0148389	-0.357764	-0.039834	SABRE
Ct (pGP3)	Seroreactivity tertiles (exclusions)	WMHV	Model 2	0.159254	0.0782244	0.042631	0.00593424	0.312574	SABRE
HSV1 (1gG)	Seroreactivity tertiles (exclusions)	WMHV	Model 3	-0.0825257	0.0540996	0.127654	-0.188561	0.0235095	SABRE
HSV2 (2mgG)	Seroreactivity tertiles (exclusions)	WMHV	Model 3	-0.0749173	0.134733	0.579444	-0.338994	0.18916	SABRE
VZV (gEgI)	Seroreactivity tertiles (exclusions)	WMHV	Model 3	-0.0236706	0.0540569	0.661635	-0.129622	0.0822808	SABRE
EBV (VCA)	Seroreactivity tertiles (exclusions)	WMHV	Model 3	0.0203302	0.0495773	0.681876	-0.0768413	0.117502	SABRE
CMV (pp150)	Seroreactivity tertiles (exclusions)	WMHV	Model 3	0.017175	0.0583108	0.768447	-0.0971142	0.131464	SABRE
HHV6A (1E1A)	Seroreactivity tertiles (exclusions)	WMHV	Model 3	0.161107	0.101976	0.115842	-0.0387663	0.360981	SABRE
HHV6B (1E1B)	Seroreactivity tertiles (exclusions)	WMHV	Model 3	0.0486805	0.0763085	0.524	-0.100884	0.198245	SABRE
HHV7 (U14)	Seroreactivity tertiles (exclusions)	WMHV	Model 3	0.0779252	0.0691552	0.260546	-0.0576189	0.213469	SABRE
BK (VP1)	Seroreactivity tertiles (exclusions)	WMHV	Model 3	-0.0812458	0.0512989	0.113706	-0.181792	0.0193	SABRE
JC (VP1)	Seroreactivity tertiles (exclusions)	WMHV	Model 3	-0.0633023	0.061562	0.304365	-0.183964	0.0573593	SABRE
MCV (VP1)	Seroreactivity tertiles (exclusions)	WMHV	Model 3	0.075914	0.05884	0.197558	-0.0394125	0.19124	SABRE
Tg (p22)	Seroreactivity tertiles (exclusions)	WMHV	Model 3	0.175052	0.17404	0.319119	-0.166066	0.51617	SABRE
Hp (CagA)	Seroreactivity tertiles (exclusions)	WMHV	Model 3	-0.187604	0.0814495	0.0220146	-0.347245	-0.027963	SABRE
Ct (pGP3)	Seroreactivity tertiles (exclusions)	WMHV	Model 3	0.155409	0.0787517	0.0493942	0.001056	0.309762	SABRE
HSV1 (1gG)	Seroreactivity tertiles (exclusions)	Brain volume	Model 1	1.03269	2.12698	0.627509	-3.1362	5.20158	UKB
HSV2 (2mgG)	Seroreactivity tertiles (exclusions)	Brain volume	Model 1	3.04201	5.23059	0.562303	-7.20996	13.294	UKB
VZV (gEgI)	Seroreactivity tertiles (exclusions)	Brain volume	Model 1	-1.93177	1.6776	0.24987	-5.21986	1.35633	UKB
EBV (VCA)	Seroreactivity tertiles (exclusions)	Brain volume	Model 1	-3.89378	1.61864	0.0163674	-7.06632	-0.721243	UKB
CMV (pp150)	Seroreactivity tertiles (exclusions)	Brain volume	Model 1	2.7271	2.22372	0.220696	-1.63139	7.08559	UKB
HHV6A (1E1A)	Seroreactivity tertiles (exclusions)	Brain volume	Model 1	-1.00584	1.83363	0.583498	-4.59975	2.58807	UKB
HHV6B (1E1B)	Seroreactivity tertiles (exclusions)	Brain volume	Model 1	2.21666	1.80103	0.218843	-1.31337	5.74668	UKB
HHV7 (U14)	Seroreactivity tertiles (exclusions)	Brain volume	Model 1	-1.16246	1.65203	0.481846	-4.40043	2.07551	UKB
BK (VP1)	Seroreactivity tertiles (exclusions)	Brain volume	Model 1	2.17283	1.61994	0.180189	-1.00226	5.34792	UKB
JC (VP1)	Seroreactivity tertiles (exclusions)	Brain volume	Model 1	-2.18664	2.11631	0.302015	-6.33461	1.96134	UKB
MCV (VP1)	Seroreactivity tertiles (exclusions)	Brain volume	Model 1	-1.00474	1.94779	0.606171	-4.82241	2.81292	UKB
Tg (p22)	Seroreactivity tertiles (exclusions)	Brain volume	Model 1	-2.00106	4.518	0.658726	-10.8563	6.85422	UKB
Hp (CagA)	Seroreactivity tertiles (exclusions)	Brain volume	Model 1	-2.2633	6.2901	0.720265	-14.5919	10.0653	UKB
Ct (pGP3)	Seroreactivity tertiles (exclusions)	Brain volume	Model 1	4.43429	3.60918	0.221129	-2.63972	11.5083	UKB
HSV1 (1gG)	Seroreactivity tertiles (exclusions)	Brain volume	Model 2	0.896871	1.64888	0.586725	-2.33494	4.12868	UKB
HSV2 (2mgG)	Seroreactivity tertiles (exclusions)	Brain volume	Model 2	-0.182151	3.64201	0.96023	-7.32049	6.95619	UKB
VZV (gEgI)	Seroreactivity tertiles (exclusions)	Brain volume	Model 2	-1.31478	1.29365	0.30978	-3.85033	1.22076	UKB
EBV (VCA)	Seroreactivity tertiles (exclusions)	Brain volume	Model 2	0.0605131	1.2671	0.961921	-2.423	2.54403	UKB
CMV (pp150)	Seroreactivity tertiles (exclusions)	Brain volume	Model 2	1.13433	1.74644	0.516345	-2.28869	4.55735	UKB
HHV6A (1E1A)	Seroreactivity tertiles (exclusions)	Brain volume	Model 2	0.263846	1.44146	0.854824	-2.56142	3.08912	UKB
HHV6B (1E1B)	Seroreactivity tertiles (exclusions)	Brain volume	Model 2	-1.12052	1.38142	0.417581	-3.8281	1.58707	UKB
HHV7 (U14)	Seroreactivity tertiles (exclusions)	Brain volume	Model 2	-1.66615	1.26999	0.189911	-4.15532	0.823028	UKB
BK (VP1)	Seroreactivity tertiles (exclusions)	Brain volume	Model 2	-1.03389	1.25035	0.408542	-3.48459	1.4168	UKB
JC (VP1)	Seroreactivity tertiles (exclusions)	Brain volume	Model 2	-1.44359	1.61558	0.372022	-4.61013	1.72296	UKB
MCV (VP1)	Seroreactivity tertiles (exclusions)	Brain volume	Model 2	-0.539319	1.52716	0.72411	-3.53255	2.45392	UKB
Tg (p22)	Seroreactivity tertiles (exclusions)	Brain volume	Model 2	-8.61576	3.05069	0.00572115	-14.5951	-2.63641	UKB
Hp (CagA)	Seroreactivity tertiles (exclusions)	Brain volume	Model 2	-1.89138	4.6046	0.682934	-10.9164	7.13364	UKB
Ct (pGP3)	Seroreactivity tertiles (exclusions)	Brain volume	Model 2	2.41758	2.97391	0.4176	-3.41128	8.24644	UKB
HSV1 (1gG)	Seroreactivity tertiles (exclusions)	Brain volume	Model 3	0.714519	1.66412	0.667837	-2.54715	3.97619	UKB
HSV2 (2mgG)	Seroreactivity tertiles (exclusions)	Brain volume	Model 3	-0.27723	4.01856	0.945185	-8.1536	7.59914	UKB
VZV (gEgI)	Seroreactivity tertiles (exclusions)	Brain volume	Model 3	-1.42026	1.29734	0.273969	-3.96305	1.12254	UKB
EBV (VCA)	Seroreactivity tertiles (exclusions)	Brain volume	Model 3	0.0715855	1.27193	0.955132	-2.4214	2.56457	UKB
CMV (pp150)	Seroreactivity tertiles (exclusions)	Brain volume	Model 3	1.2697	1.75942	0.470894	-2.17877	4.71817	UKB
HHV6A (1E1A)	Seroreactivity tertiles (exclusions)	Brain volume	Model 3	0.116214	1.4496	0.936127	-2.72499	2.95742	UKB
HHV6B (1E1B)	Seroreactivity tertiles (exclusions)	Brain volume	Model 3	-0.915773	1.3953	0.511845	-3.65056	1.81901	UKB
HHV7 (U14)	Seroreactivity tertiles (exclusions)	Brain volume	Model 3	-1.53588	1.2771	0.229473	-4.039	0.967234	UKB
BK (VP1)	Seroreactivity tertiles (exclusions)	Brain volume	Model 3	-1.06655	1.25568	0.395921	-3.52769	1.39459	UKB
JC (VP1)	Seroreactivity tertiles (exclusions)	Brain volume	Model 3	-1.05192	1.62413	0.517512	-4.23522	2.13138	UKB
MCV (VP1)	Seroreactivity tertiles (exclusions)	Brain volume	Model 3	-0.478522	1.54478	0.756857	-3.50628	2.54924	UKB
Tg (p22)	Seroreactivity tertiles (exclusions)	Brain volume	Model 3	-9.30733	3.09244	0.0033919	-15.3685	-3.24614	UKB
Hp (CagA)	Seroreactivity tertiles (exclusions)	Brain volume	Model 3	-1.79718	5.04327	0.723359	-11.682	8.08764	UKB
Ct (pGP3)	Seroreactivity tertiles (exclusions)	Brain volume	Model 3	2.19406	3.19149	0.492974	-4.06126	8.44939	UKB
HSV1 (1gG)	Seroreactivity tertiles (exclusions)	Hippocampal volume	Model 1	-0.0196809	0.0419807	0.6394	-0.101963	0.0626013	UKB
HSV2 (2mgG)	Seroreactivity tertiles (exclusions)	Hippocampal volume	Model 1	0.12059	0.116737	0.304369	-0.108215	0.349395	UKB
VZV (gEgI)	Seroreactivity tertiles (exclusions)	Hippocampal volume	Model 1	-0.0591767	0.0333138	0.0760595	-0.124472	0.00611847	UKB
EBV (VCA)	Seroreactivity tertiles (exclusions)	Hippocampal volume	Model 1	-0.0596342	0.0330303	0.0713726	-0.124374	0.00510507	UKB
CMV (pp150)	Seroreactivity tertiles (exclusions)	Hippocampal volume	Model 1	-0.0187545	0.0456026	0.681076	-0.108136	0.0706266	UKB
HHV6A (1E1A)	Seroreactivity tertiles (exclusions)	Hippocampal volume	Model 1	-0.0172327	0.0371809	0.643171	-0.0901073	0.0556419	UKB
HHV6B (1E1B)	Seroreactivity tertiles (exclusions)	Hippocampal volume	Model 1	0.0826081	0.0364285	0.0236673	0.0112083	0.154008	UKB
HHV7 (U14)	Seroreactivity tertiles (exclusions)	Hippocampal volume	Model 1	-0.0552639	0.03288	0.0931876	-0.119709	0.00918093	UKB
BK (VP1)	Seroreactivity tertiles (exclusions)	Hippocampal volume	Model 1	0.0177997	0.0325955	0.585157	-0.0460874	0.0816869	UKB
JC (VP1)	Seroreactivity tertiles (exclusions)	Hippocampal volume	Model 1	-0.0155227	0.0429589	0.718005	-0.0997221	0.0686767	UKB
MCV (VP1)	Seroreactivity tertiles (exclusions)	Hippocampal volume	Model 1	-0.00209733	0.0389871	0.957117	-0.0785121	0.0743174	UKB
Tg (p22)	Seroreactivity tertiles (exclusions)	Hippocampal volume	Model 1	0.17354	0.0968672	0.0760356	-0.0163202	0.363399	UKB
Hp (CagA)	Seroreactivity tertiles (exclusions)	Hippocampal volume	Model 1	-0.038349	0.101032	0.705625	-0.236373	0.159675	UKB
Ct (pGP3)	Seroreactivity tertiles (exclusions)	Hippocampal volume	Model 1	0.133705	0.0715063	0.0634423	-0.00644724	0.273857	UKB
HSV1 (1gG)	Seroreactivity tertiles (exclusions)	Hippocampal volume	Model 2	-0.0234311	0.0399717	0.558	-0.101776	0.0549133	UKB
HSV2 (2mgG)	Seroreactivity tertiles (exclusions)	Hippocampal volume	Model 2	0.146134	0.122362	0.23573	-0.0936958	0.385963	UKB
VZV (gEgI)	Seroreactivity tertiles (exclusions)	Hippocampal volume	Model 2	-0.0567958	0.031407	0.0709289	-0.118353	0.0047619	UKB
EBV (VCA)	Seroreactivity tertiles (exclusions)	Hippocampal volume	Model 2	-0.0159826	0.0315995	0.613144	-0.0779177	0.0459525	UKB
CMV (pp150)	Seroreactivity tertiles (exclusions)	Hippocampal volume	Model 2	-0.0364468	0.0433244	0.400658	-0.121363	0.0484691	UKB
HHV6A (1E1A)	Seroreactivity tertiles (exclusions)	Hippocampal volume	Model 2	-0.0194672	0.0353372	0.581893	-0.0887282	0.0497938	UKB
HHV6B (1E1B)	Seroreactivity tertiles (exclusions)	Hippocampal volume	Model 2	0.0484857	0.0342725	0.157626	-0.0186885	0.11566	UKB
HHV7 (U14)	Seroreactivity tertiles (exclusions)	Hippocampal volume	Model 2	-0.0505639	0.0311676	0.105122	-0.111652	0.0105245	UKB
BK (VP1)	Seroreactivity tertiles (exclusions)	Hippocampal volume	Model 2	-0.0133479	0.0310148	0.667037	-0.074137	0.0474412	UKB
JC (VP1)	Seroreactivity tertiles (exclusions)	Hippocampal volume	Model 2	-0.0132274	0.0410225	0.747259	-0.0936316	0.0671767	UKB
MCV (VP1)	Seroreactivity tertiles (exclusions)	Hippocampal volume	Model 2	0.00634283	0.0372337	0.864796	-0.0666351	0.0793208	UKB
Tg (p22)	Seroreactivity tertiles (exclusions)	Hippocampal volume	Model 2	0.0956299	0.0941248	0.312085	-0.0888548	0.280115	UKB
Hp (CagA)	Seroreactivity tertiles (exclusions)	Hippocampal volume	Model 2	-0.0438785	0.100605	0.664531	-0.241063	0.153306	UKB
Ct (pGP3)	Seroreactivity tertiles (exclusions)	Hippocampal volume	Model 2	0.118312	0.0709539	0.0975978	-0.0207575	0.257382	UKB
HSV1 (1gG)	Seroreactivity tertiles (exclusions)	Hippocampal volume	Model 3	-0.0265646	0.0403182	0.510274	-0.105588	0.052459	UKB
HSV2 (2mgG)	Seroreactivity tertiles (exclusions)	Hippocampal volume	Model 3	0.152026	0.124043	0.224238	-0.0910985	0.395151	UKB
VZV (gEgI)	Seroreactivity tertiles (exclusions)	Hippocampal volume	Model 3	-0.0594984	0.0315464	0.0596596	-0.121329	0.00233254	UKB
EBV (VCA)	Seroreactivity tertiles (exclusions)	Hippocampal volume	Model 3	-0.0182819	0.0317354	0.564728	-0.0804832	0.0439194	UKB
CMV (pp150)	Seroreactivity tertiles (exclusions)	Hippocampal volume	Model 3	-0.0291133	0.0432829	0.501541	-0.113948	0.0557213	UKB
HHV6A (1E1A)	Seroreactivity tertiles (exclusions)	Hippocampal volume	Model 3	-0.0238595	0.0355291	0.502114	-0.0934966	0.0457776	UKB
HHV6B (1E1B)	Seroreactivity tertiles (exclusions)	Hippocampal volume	Model 3	0.0560212	0.034394	0.103839	-0.0113911	0.123434	UKB
HHV7 (U14)	Seroreactivity tertiles (exclusions)	Hippocampal volume	Model 3	-0.0490685	0.031398	0.118497	-0.110609	0.0124716	UKB
BK (VP1)	Seroreactivity tertiles (exclusions)	Hippocampal volume	Model 3	-0.0123963	0.031149	0.690757	-0.0734483	0.0486556	UKB
JC (VP1)	Seroreactivity tertiles (exclusions)	Hippocampal volume	Model 3	-0.0139329	0.041511	0.737292	-0.0952944	0.0674286	UKB
MCV (VP1)	Seroreactivity tertiles (exclusions)	Hippocampal volume	Model 3	0.00371588	0.0376334	0.921382	-0.0700455	0.0774773	UKB
Tg (p22)	Seroreactivity tertiles (exclusions)	Hippocampal volume	Model 3	0.0915485	0.10026	0.36362	-0.10496	0.288057	UKB
Hp (CagA)	Seroreactivity tertiles (exclusions)	Hippocampal volume	Model 3	-0.108637	0.108295	0.321515	-0.320895	0.103622	UKB
Ct (pGP3)	Seroreactivity tertiles (exclusions)	Hippocampal volume	Model 3	0.0815502	0.0760428	0.285456	-0.0674936	0.230594	UKB
HSV1 (1gG)	Seroreactivity tertiles (exclusions)	WMHV	Model 1	-0.070993	0.0688824	0.303181	-0.206003	0.0640165	UKB
HSV2 (2mgG)	Seroreactivity tertiles (exclusions)	WMHV	Model 1	-0.132992	0.171964	0.44133	-0.470041	0.204058	UKB
VZV (gEgI)	Seroreactivity tertiles (exclusions)	WMHV	Model 1	0.053824	0.0555038	0.332474	-0.0549635	0.162611	UKB
EBV (VCA)	Seroreactivity tertiles (exclusions)	WMHV	Model 1	0.127978	0.055543	0.0214652	0.0191136	0.236842	UKB
CMV (pp150)	Seroreactivity tertiles (exclusions)	WMHV	Model 1	0.0496797	0.0755715	0.511265	-0.0984404	0.1978	UKB
HHV6A (1E1A)	Seroreactivity tertiles (exclusions)	WMHV	Model 1	-0.0186358	0.0637639	0.770178	-0.143613	0.106341	UKB
HHV6B (1E1B)	Seroreactivity tertiles (exclusions)	WMHV	Model 1	-0.0988738	0.0598573	0.0990403	-0.216194	0.0184465	UKB
HHV7 (U14)	Seroreactivity tertiles (exclusions)	WMHV	Model 1	0.0274362	0.0559579	0.624052	-0.0822412	0.137114	UKB
BK (VP1)	Seroreactivity tertiles (exclusions)	WMHV	Model 1	-0.0935332	0.0544341	0.0861157	-0.200224	0.0131576	UKB
JC (VP1)	Seroreactivity tertiles (exclusions)	WMHV	Model 1	0.117507	0.0692734	0.0904779	-0.0182685	0.253283	UKB
MCV (VP1)	Seroreactivity tertiles (exclusions)	WMHV	Model 1	0.033978	0.0644505	0.598266	-0.092345	0.160301	UKB
Tg (p22)	Seroreactivity tertiles (exclusions)	WMHV	Model 1	-0.136568	0.143636	0.343853	-0.418094	0.144959	UKB
Hp (CagA)	Seroreactivity tertiles (exclusions)	WMHV	Model 1	0.334124	0.203135	0.105313	-0.0640198	0.732268	UKB
Ct (pGP3)	Seroreactivity tertiles (exclusions)	WMHV	Model 1	-0.108553	0.12134	0.372415	-0.34638	0.129274	UKB
HSV1 (1gG)	Seroreactivity tertiles (exclusions)	WMHV	Model 2	-0.0659358	0.0609106	0.279531	-0.185321	0.0534489	UKB
HSV2 (2mgG)	Seroreactivity tertiles (exclusions)	WMHV	Model 2	-0.0341598	0.165746	0.837213	-0.359021	0.290702	UKB
VZV (gEgI)	Seroreactivity tertiles (exclusions)	WMHV	Model 2	0.0530926	0.0508106	0.296384	-0.0464961	0.152681	UKB
EBV (VCA)	Seroreactivity tertiles (exclusions)	WMHV	Model 2	0.035001	0.0511224	0.493759	-0.0651988	0.135201	UKB
CMV (pp150)	Seroreactivity tertiles (exclusions)	WMHV	Model 2	0.0529982	0.0701459	0.450322	-0.0844878	0.190484	UKB
HHV6A (1E1A)	Seroreactivity tertiles (exclusions)	WMHV	Model 2	-0.00279667	0.0582075	0.961694	-0.116883	0.11129	UKB
HHV6B (1E1B)	Seroreactivity tertiles (exclusions)	WMHV	Model 2	-0.0484201	0.0550717	0.379602	-0.156361	0.0595204	UKB
HHV7 (U14)	Seroreactivity tertiles (exclusions)	WMHV	Model 2	0.0126831	0.0508753	0.803193	-0.0870325	0.112399	UKB
BK (VP1)	Seroreactivity tertiles (exclusions)	WMHV	Model 2	-0.0394396	0.0495567	0.426348	-0.136571	0.0576914	UKB
JC (VP1)	Seroreactivity tertiles (exclusions)	WMHV	Model 2	0.126659	0.0641421	0.0488871	0.000940175	0.252377	UKB
MCV (VP1)	Seroreactivity tertiles (exclusions)	WMHV	Model 2	0.00281667	0.0585771	0.961666	-0.111994	0.117628	UKB
Tg (p22)	Seroreactivity tertiles (exclusions)	WMHV	Model 2	-0.0341986	0.127135	0.788488	-0.283383	0.214986	UKB
Hp (CagA)	Seroreactivity tertiles (exclusions)	WMHV	Model 2	0.325549	0.198053	0.10625	-0.0626345	0.713733	UKB
Ct (pGP3)	Seroreactivity tertiles (exclusions)	WMHV	Model 2	-0.0698312	0.111284	0.531322	-0.287948	0.148285	UKB
HSV1 (1gG)	Seroreactivity tertiles (exclusions)	WMHV	Model 3	-0.0652115	0.0612137	0.28724	-0.18519	0.0547673	UKB
HSV2 (2mgG)	Seroreactivity tertiles (exclusions)	WMHV	Model 3	-0.0113357	0.18052	0.950099	-0.365155	0.342483	UKB
VZV (gEgI)	Seroreactivity tertiles (exclusions)	WMHV	Model 3	0.0568419	0.0512483	0.26771	-0.0436048	0.157289	UKB
EBV (VCA)	Seroreactivity tertiles (exclusions)	WMHV	Model 3	0.0319116	0.0515183	0.535814	-0.0690642	0.132887	UKB
CMV (pp150)	Seroreactivity tertiles (exclusions)	WMHV	Model 3	0.0425622	0.0703276	0.545362	-0.0952799	0.180404	UKB
HHV6A (1E1A)	Seroreactivity tertiles (exclusions)	WMHV	Model 3	-0.00664889	0.058497	0.909541	-0.121303	0.108005	UKB
HHV6B (1E1B)	Seroreactivity tertiles (exclusions)	WMHV	Model 3	-0.0435542	0.0556308	0.433962	-0.152591	0.0654821	UKB
HHV7 (U14)	Seroreactivity tertiles (exclusions)	WMHV	Model 3	0.0212839	0.0513399	0.678569	-0.0793423	0.12191	UKB
BK (VP1)	Seroreactivity tertiles (exclusions)	WMHV	Model 3	-0.0424584	0.049875	0.394855	-0.140213	0.0552967	UKB
JC (VP1)	Seroreactivity tertiles (exclusions)	WMHV	Model 3	0.132266	0.0649707	0.0423411	0.004923	0.259608	UKB
MCV (VP1)	Seroreactivity tertiles (exclusions)	WMHV	Model 3	0.00986219	0.059245	0.867853	-0.106258	0.125982	UKB
Tg (p22)	Seroreactivity tertiles (exclusions)	WMHV	Model 3	-0.0147638	0.127585	0.908134	-0.26483	0.235302	UKB
Hp (CagA)	Seroreactivity tertiles (exclusions)	WMHV	Model 3	0.176648	0.202888	0.388878	-0.221012	0.574309	UKB
Ct (pGP3)	Seroreactivity tertiles (exclusions)	WMHV	Model 3	-0.0413692	0.119166	0.729019	-0.274935	0.192196	UKB
HSV1 (1gG)	Seroreactivity tertiles (exclusions)	Brain volume	Model 1	-0.550719	1.14315	0.62998	-2.79125	1.68982	Meta-analysis
HSV1 (1gG)	Seroreactivity tertiles (exclusions)	Brain volume	Model 2	-0.386794	0.973086	0.691005	-2.29401	1.52042	Meta-analysis
HSV1 (1gG)	Seroreactivity tertiles (exclusions)	Brain volume	Model 3	-0.369742	0.977025	0.705106	-2.28468	1.54519	Meta-analysis
HSV2 (2mgG)	Seroreactivity tertiles (exclusions)	Brain volume	Model 1	1.09961	2.99172	0.713208	-4.76405	6.96327	Meta-analysis
HSV2 (2mgG)	Seroreactivity tertiles (exclusions)	Brain volume	Model 2	-0.124256	2.34522	0.957746	-4.7208	4.47228	Meta-analysis
HSV2 (2mgG)	Seroreactivity tertiles (exclusions)	Brain volume	Model 3	0.378211	2.51634	0.880526	-4.55373	5.31015	Meta-analysis
VZV (gEgI)	Seroreactivity tertiles (exclusions)	Brain volume	Model 1	-1.73064	1.04377	0.097302	-3.77639	0.3151	Meta-analysis
VZV (gEgI)	Seroreactivity tertiles (exclusions)	Brain volume	Model 2	-1.29812	0.871043	0.136144	-3.00533	0.409093	Meta-analysis
VZV (gEgI)	Seroreactivity tertiles (exclusions)	Brain volume	Model 3	-1.34838	0.870774	0.121505	-3.05507	0.358302	Meta-analysis
EBV (VCA)	Seroreactivity tertiles (exclusions)	Brain volume	Model 1	-0.80912	1.98182	0.683075	-4.69342	3.07518	Meta-analysis
EBV (VCA)	Seroreactivity tertiles (exclusions)	Brain volume	Model 2	0.407389	0.810111	0.615049	-1.1804	1.99518	Meta-analysis
EBV (VCA)	Seroreactivity tertiles (exclusions)	Brain volume	Model 3	0.386233	0.808671	0.632924	-1.19873	1.9712	Meta-analysis
CMV (pp150)	Seroreactivity tertiles (exclusions)	Brain volume	Model 1	0.239831	1.52178	0.874773	-2.7428	3.22246	Meta-analysis
CMV (pp150)	Seroreactivity tertiles (exclusions)	Brain volume	Model 2	0.0996877	0.985651	0.91944	-1.83215	2.03153	Meta-analysis
CMV (pp150)	Seroreactivity tertiles (exclusions)	Brain volume	Model 3	0.148502	0.987548	0.880469	-1.78706	2.08406	Meta-analysis
HHV6A (1E1A)	Seroreactivity tertiles (exclusions)	Brain volume	Model 1	1.07556	1.62495	0.508032	-2.10928	4.26039	Meta-analysis
HHV6A (1E1A)	Seroreactivity tertiles (exclusions)	Brain volume	Model 2	0.555099	1.13733	0.625498	-1.67402	2.78422	Meta-analysis
HHV6A (1E1A)	Seroreactivity tertiles (exclusions)	Brain volume	Model 3	0.247089	1.13658	0.827898	-1.98056	2.47474	Meta-analysis
HHV6B (1E1B)	Seroreactivity tertiles (exclusions)	Brain volume	Model 1	1.01446	1.24973	0.416941	-1.43497	3.46389	Meta-analysis
HHV6B (1E1B)	Seroreactivity tertiles (exclusions)	Brain volume	Model 2	-1.24571	1.02596	0.224675	-3.25656	0.765133	Meta-analysis
HHV6B (1E1B)	Seroreactivity tertiles (exclusions)	Brain volume	Model 3	-1.08336	1.03013	0.292948	-3.10237	0.935652	Meta-analysis
HHV7 (U14)	Seroreactivity tertiles (exclusions)	Brain volume	Model 1	-1.17611	1.12786	0.297052	-3.38668	1.03446	Meta-analysis
HHV7 (U14)	Seroreactivity tertiles (exclusions)	Brain volume	Model 2	-1.92132	0.93974	0.0409013	-3.76318	-0.0794692	Meta-analysis
HHV7 (U14)	Seroreactivity tertiles (exclusions)	Brain volume	Model 3	-1.87557	0.938848	0.0457452	-3.71568	-0.035463	Meta-analysis
BK (VP1)	Seroreactivity tertiles (exclusions)	Brain volume	Model 1	1.26023	0.960725	0.189606	-0.62276	3.14321	Meta-analysis
BK (VP1)	Seroreactivity tertiles (exclusions)	Brain volume	Model 2	-0.415904	0.812084	0.60855	-2.00756	1.17575	Meta-analysis
BK (VP1)	Seroreactivity tertiles (exclusions)	Brain volume	Model 3	-0.543389	0.814369	0.504611	-2.13952	1.05274	Meta-analysis
JC (VP1)	Seroreactivity tertiles (exclusions)	Brain volume	Model 1	-1.70937	1.35427	0.206873	-4.36369	0.944947	Meta-analysis
JC (VP1)	Seroreactivity tertiles (exclusions)	Brain volume	Model 2	-0.776919	1.2973	0.549256	-3.31957	1.76574	Meta-analysis
JC (VP1)	Seroreactivity tertiles (exclusions)	Brain volume	Model 3	-0.795772	1.51011	0.59822	-3.75554	2.164	Meta-analysis
MCV (VP1)	Seroreactivity tertiles (exclusions)	Brain volume	Model 1	-3.20045	2.42956	0.187739	-7.96231	1.5614	Meta-analysis
MCV (VP1)	Seroreactivity tertiles (exclusions)	Brain volume	Model 2	-3.12452	2.76475	0.258422	-8.54332	2.29428	Meta-analysis
MCV (VP1)	Seroreactivity tertiles (exclusions)	Brain volume	Model 3	-2.60321	2.82281	0.356421	-8.13581	2.92939	Meta-analysis
Tg (p22)	Seroreactivity tertiles (exclusions)	Brain volume	Model 1	-5.1221	2.57688	0.0468435	-10.1727	-0.0715044	Meta-analysis
Tg (p22)	Seroreactivity tertiles (exclusions)	Brain volume	Model 2	-6.59792	2.22596	0.00303594	-10.9607	-2.23511	Meta-analysis
Tg (p22)	Seroreactivity tertiles (exclusions)	Brain volume	Model 3	-7.05862	3.50081	0.0437707	-13.9201	-0.197152	Meta-analysis
Hp (CagA)	Seroreactivity tertiles (exclusions)	Brain volume	Model 1	2.14105	2.01016	0.286825	-1.79879	6.08089	Meta-analysis
Hp (CagA)	Seroreactivity tertiles (exclusions)	Brain volume	Model 2	1.23917	1.67558	0.459576	-2.04491	4.52324	Meta-analysis
Hp (CagA)	Seroreactivity tertiles (exclusions)	Brain volume	Model 3	1.04067	1.72559	0.546456	-2.34143	4.42277	Meta-analysis
Ct (pGP3)	Seroreactivity tertiles (exclusions)	Brain volume	Model 1	0.61019	2.63852	0.817111	-4.56122	5.7816	Meta-analysis
Ct (pGP3)	Seroreactivity tertiles (exclusions)	Brain volume	Model 2	-0.550999	2.17129	0.799677	-4.80665	3.70465	Meta-analysis
Ct (pGP3)	Seroreactivity tertiles (exclusions)	Brain volume	Model 3	-0.0611898	2.14714	0.977265	-4.26951	4.14713	Meta-analysis
HSV1 (1gG)	Seroreactivity tertiles (exclusions)	Hippocampal volume	Model 1	0.00459544	0.025003	0.854174	-0.0444096	0.0536005	Meta-analysis
HSV1 (1gG)	Seroreactivity tertiles (exclusions)	Hippocampal volume	Model 2	-0.0132704	0.0243596	0.585913	-0.0610144	0.0344736	Meta-analysis
HSV1 (1gG)	Seroreactivity tertiles (exclusions)	Hippocampal volume	Model 3	-0.0123558	0.0246932	0.616813	-0.0607535	0.0360419	Meta-analysis
HSV2 (2mgG)	Seroreactivity tertiles (exclusions)	Hippocampal volume	Model 1	0.00434761	0.0532394	0.934916	-0.0999997	0.108695	Meta-analysis
HSV2 (2mgG)	Seroreactivity tertiles (exclusions)	Hippocampal volume	Model 2	0.016743	0.0590922	0.776919	-0.0990756	0.132562	Meta-analysis
HSV2 (2mgG)	Seroreactivity tertiles (exclusions)	Hippocampal volume	Model 3	0.0049251	0.061606	0.936281	-0.115821	0.125671	Meta-analysis
VZV (gEgI)	Seroreactivity tertiles (exclusions)	Hippocampal volume	Model 1	-0.0458258	0.0233419	0.0496182	-0.091575	-7.64821e-05	Meta-analysis
VZV (gEgI)	Seroreactivity tertiles (exclusions)	Hippocampal volume	Model 2	-0.0517002	0.0219496	0.0185023	-0.0947205	-0.00867985	Meta-analysis
VZV (gEgI)	Seroreactivity tertiles (exclusions)	Hippocampal volume	Model 3	-0.0522572	0.022142	0.0182703	-0.0956547	-0.00885968	Meta-analysis
EBV (VCA)	Seroreactivity tertiles (exclusions)	Hippocampal volume	Model 1	-0.026498	0.0229277	0.247796	-0.0714355	0.0184395	Meta-analysis
EBV (VCA)	Seroreactivity tertiles (exclusions)	Hippocampal volume	Model 2	-0.003202	0.020661	0.876839	-0.0436968	0.0372928	Meta-analysis
EBV (VCA)	Seroreactivity tertiles (exclusions)	Hippocampal volume	Model 3	-0.00531615	0.0207884	0.798162	-0.0460606	0.0354283	Meta-analysis
CMV (pp150)	Seroreactivity tertiles (exclusions)	Hippocampal volume	Model 1	-0.0272869	0.024975	0.274583	-0.0762369	0.0216632	Meta-analysis
CMV (pp150)	Seroreactivity tertiles (exclusions)	Hippocampal volume	Model 2	-0.0213814	0.0247116	0.386908	-0.0698152	0.0270524	Meta-analysis
CMV (pp150)	Seroreactivity tertiles (exclusions)	Hippocampal volume	Model 3	-0.0203549	0.025095	0.4173	-0.0695401	0.0288304	Meta-analysis
HHV6A (1E1A)	Seroreactivity tertiles (exclusions)	Hippocampal volume	Model 1	-0.0131378	0.0290335	0.650907	-0.0700425	0.0437669	Meta-analysis
HHV6A (1E1A)	Seroreactivity tertiles (exclusions)	Hippocampal volume	Model 2	-0.00975207	0.0283291	0.730664	-0.065276	0.0457719	Meta-analysis
HHV6A (1E1A)	Seroreactivity tertiles (exclusions)	Hippocampal volume	Model 3	-0.00985107	0.0287662	0.73201	-0.0662318	0.0465296	Meta-analysis
HHV6B (1E1B)	Seroreactivity tertiles (exclusions)	Hippocampal volume	Model 1	0.0682163	0.0266096	0.0103594	0.0160624	0.12037	Meta-analysis
HHV6B (1E1B)	Seroreactivity tertiles (exclusions)	Hippocampal volume	Model 2	0.0481359	0.0254274	0.0583486	-0.00170094	0.0979726	Meta-analysis
HHV6B (1E1B)	Seroreactivity tertiles (exclusions)	Hippocampal volume	Model 3	0.0552719	0.0257509	0.0318407	0.00480102	0.105743	Meta-analysis
HHV7 (U14)	Seroreactivity tertiles (exclusions)	Hippocampal volume	Model 1	-0.0437696	0.0246023	0.0752255	-0.0919892	0.00444998	Meta-analysis
HHV7 (U14)	Seroreactivity tertiles (exclusions)	Hippocampal volume	Model 2	-0.0385969	0.0237194	0.103689	-0.085086	0.00789229	Meta-analysis
HHV7 (U14)	Seroreactivity tertiles (exclusions)	Hippocampal volume	Model 3	-0.0371334	0.0238462	0.119422	-0.083871	0.00960426	Meta-analysis
BK (VP1)	Seroreactivity tertiles (exclusions)	Hippocampal volume	Model 1	0.00636452	0.0210786	0.762696	-0.0349487	0.0476778	Meta-analysis
BK (VP1)	Seroreactivity tertiles (exclusions)	Hippocampal volume	Model 2	0.00418421	0.0206206	0.839202	-0.0362313	0.0445998	Meta-analysis
BK (VP1)	Seroreactivity tertiles (exclusions)	Hippocampal volume	Model 3	0.00228402	0.0208377	0.912719	-0.0385571	0.0431251	Meta-analysis
JC (VP1)	Seroreactivity tertiles (exclusions)	Hippocampal volume	Model 1	-0.0361859	0.0276238	0.190213	-0.0903276	0.0179559	Meta-analysis
JC (VP1)	Seroreactivity tertiles (exclusions)	Hippocampal volume	Model 2	-0.0367338	0.0268337	0.171017	-0.089327	0.0158593	Meta-analysis
JC (VP1)	Seroreactivity tertiles (exclusions)	Hippocampal volume	Model 3	-0.0307723	0.0271852	0.257655	-0.0840542	0.0225097	Meta-analysis
MCV (VP1)	Seroreactivity tertiles (exclusions)	Hippocampal volume	Model 1	-0.0375592	0.0251942	0.136017	-0.0869388	0.0118205	Meta-analysis
MCV (VP1)	Seroreactivity tertiles (exclusions)	Hippocampal volume	Model 2	-0.0222708	0.024455	0.362462	-0.0702017	0.0256602	Meta-analysis
MCV (VP1)	Seroreactivity tertiles (exclusions)	Hippocampal volume	Model 3	-0.0212662	0.0248829	0.392744	-0.0700359	0.0275034	Meta-analysis
Tg (p22)	Seroreactivity tertiles (exclusions)	Hippocampal volume	Model 1	0.106237	0.0626166	0.0897671	-0.0164892	0.228963	Meta-analysis
Tg (p22)	Seroreactivity tertiles (exclusions)	Hippocampal volume	Model 2	0.0866698	0.0615226	0.15891	-0.0339124	0.207252	Meta-analysis
Tg (p22)	Seroreactivity tertiles (exclusions)	Hippocampal volume	Model 3	0.0387813	0.0669329	0.562315	-0.0924047	0.169967	Meta-analysis
Hp (CagA)	Seroreactivity tertiles (exclusions)	Hippocampal volume	Model 1	0.0381258	0.0464274	0.411537	-0.0528702	0.129122	Meta-analysis
Hp (CagA)	Seroreactivity tertiles (exclusions)	Hippocampal volume	Model 2	0.0247015	0.0456774	0.588658	-0.0648245	0.114227	Meta-analysis
Hp (CagA)	Seroreactivity tertiles (exclusions)	Hippocampal volume	Model 3	0.0203663	0.0817435	0.803245	-0.139848	0.180581	Meta-analysis
Ct (pGP3)	Seroreactivity tertiles (exclusions)	Hippocampal volume	Model 1	0.0556862	0.0369311	0.131595	-0.0166974	0.12807	Meta-analysis
Ct (pGP3)	Seroreactivity tertiles (exclusions)	Hippocampal volume	Model 2	0.083946	0.0372344	0.0241631	0.0109678	0.156924	Meta-analysis
Ct (pGP3)	Seroreactivity tertiles (exclusions)	Hippocampal volume	Model 3	0.0806464	0.0387938	0.0376317	0.00461182	0.156681	Meta-analysis
HSV1 (1gG)	Seroreactivity tertiles (exclusions)	WMHV	Model 1	-0.110739	0.0430329	0.0100716	-0.195082	-0.0263963	Meta-analysis
HSV1 (1gG)	Seroreactivity tertiles (exclusions)	WMHV	Model 2	-0.0734022	0.0378632	0.052548	-0.147613	0.00080827	Meta-analysis
HSV1 (1gG)	Seroreactivity tertiles (exclusions)	WMHV	Model 3	-0.0615562	0.0380354	0.105578	-0.136104	0.0129918	Meta-analysis
HSV2 (2mgG)	Seroreactivity tertiles (exclusions)	WMHV	Model 1	-0.0914473	0.108272	0.398331	-0.303657	0.120762	Meta-analysis
HSV2 (2mgG)	Seroreactivity tertiles (exclusions)	WMHV	Model 2	-0.0308579	0.100498	0.758806	-0.22783	0.166115	Meta-analysis
HSV2 (2mgG)	Seroreactivity tertiles (exclusions)	WMHV	Model 3	-0.0547537	0.107382	0.610124	-0.265219	0.155711	Meta-analysis
VZV (gEgI)	Seroreactivity tertiles (exclusions)	WMHV	Model 1	0.0476412	0.047438	0.315242	-0.0453356	0.140618	Meta-analysis
VZV (gEgI)	Seroreactivity tertiles (exclusions)	WMHV	Model 2	0.050458	0.0346944	0.145847	-0.0175417	0.118458	Meta-analysis
VZV (gEgI)	Seroreactivity tertiles (exclusions)	WMHV	Model 3	0.0587131	0.0570624	0.303513	-0.0531271	0.170553	Meta-analysis
EBV (VCA)	Seroreactivity tertiles (exclusions)	WMHV	Model 1	0.110853	0.0359184	0.00202708	0.0404539	0.181251	Meta-analysis
EBV (VCA)	Seroreactivity tertiles (exclusions)	WMHV	Model 2	0.0366482	0.0330684	0.267752	-0.0281647	0.101461	Meta-analysis
EBV (VCA)	Seroreactivity tertiles (exclusions)	WMHV	Model 3	0.0355841	0.0332168	0.284048	-0.0295195	0.100688	Meta-analysis
CMV (pp150)	Seroreactivity tertiles (exclusions)	WMHV	Model 1	0.0665444	0.0442113	0.132287	-0.0201082	0.153197	Meta-analysis
CMV (pp150)	Seroreactivity tertiles (exclusions)	WMHV	Model 2	0.0448947	0.0416028	0.28053	-0.0366452	0.126435	Meta-analysis
CMV (pp150)	Seroreactivity tertiles (exclusions)	WMHV	Model 3	0.0483228	0.0421478	0.251585	-0.0342854	0.130931	Meta-analysis
HHV6A (1E1A)	Seroreactivity tertiles (exclusions)	WMHV	Model 1	-0.00159519	0.0519351	0.975497	-0.103386	0.100196	Meta-analysis
HHV6A (1E1A)	Seroreactivity tertiles (exclusions)	WMHV	Model 2	0.0226766	0.0646019	0.725572	-0.103941	0.149294	Meta-analysis
HHV6A (1E1A)	Seroreactivity tertiles (exclusions)	WMHV	Model 3	0.025422	0.0617977	0.680798	-0.0956993	0.146543	Meta-analysis
HHV6B (1E1B)	Seroreactivity tertiles (exclusions)	WMHV	Model 1	-0.0659991	0.0453322	0.14542	-0.154849	0.0228503	Meta-analysis
HHV6B (1E1B)	Seroreactivity tertiles (exclusions)	WMHV	Model 2	-0.0176786	0.0419474	0.673429	-0.099894	0.0645368	Meta-analysis
HHV6B (1E1B)	Seroreactivity tertiles (exclusions)	WMHV	Model 3	-0.0154135	0.0425852	0.717393	-0.098879	0.068052	Meta-analysis
HHV7 (U14)	Seroreactivity tertiles (exclusions)	WMHV	Model 1	0.0449018	0.0411258	0.274914	-0.0357032	0.125507	Meta-analysis
HHV7 (U14)	Seroreactivity tertiles (exclusions)	WMHV	Model 2	0.0350765	0.0378265	0.353771	-0.0390621	0.109215	Meta-analysis
HHV7 (U14)	Seroreactivity tertiles (exclusions)	WMHV	Model 3	0.0356606	0.0380712	0.348921	-0.0389575	0.110279	Meta-analysis
BK (VP1)	Seroreactivity tertiles (exclusions)	WMHV	Model 1	-0.0800082	0.0356356	0.0247568	-0.149853	-0.0101637	Meta-analysis
BK (VP1)	Seroreactivity tertiles (exclusions)	WMHV	Model 2	-0.070293	0.0329649	0.0329775	-0.134903	-0.00568294	Meta-analysis
BK (VP1)	Seroreactivity tertiles (exclusions)	WMHV	Model 3	-0.0711352	0.0332525	0.0324157	-0.136309	-0.00596158	Meta-analysis
JC (VP1)	Seroreactivity tertiles (exclusions)	WMHV	Model 1	0.01172	0.0639996	0.854699	-0.113717	0.137157	Meta-analysis
JC (VP1)	Seroreactivity tertiles (exclusions)	WMHV	Model 2	0.021707	0.0641725	0.735167	-0.104069	0.147483	Meta-analysis
JC (VP1)	Seroreactivity tertiles (exclusions)	WMHV	Model 3	-0.00319685	0.0771981	0.966968	-0.154502	0.148109	Meta-analysis
MCV (VP1)	Seroreactivity tertiles (exclusions)	WMHV	Model 1	0.0549828	0.0540954	0.309436	-0.0510421	0.161008	Meta-analysis
MCV (VP1)	Seroreactivity tertiles (exclusions)	WMHV	Model 2	0.0284548	0.0414701	0.492617	-0.0528252	0.109735	Meta-analysis
MCV (VP1)	Seroreactivity tertiles (exclusions)	WMHV	Model 3	0.0300641	0.0388882	0.439468	-0.0461553	0.106284	Meta-analysis
Tg (p22)	Seroreactivity tertiles (exclusions)	WMHV	Model 1	0.100019	0.156852	0.523694	-0.207406	0.407444	Meta-analysis
Tg (p22)	Seroreactivity tertiles (exclusions)	WMHV	Model 2	0.0411051	0.0940271	0.661993	-0.143185	0.225395	Meta-analysis
Tg (p22)	Seroreactivity tertiles (exclusions)	WMHV	Model 3	0.055001	0.0996702	0.581065	-0.140349	0.250351	Meta-analysis
Hp (CagA)	Seroreactivity tertiles (exclusions)	WMHV	Model 1	0.154819	0.22715	0.495509	-0.290387	0.600025	Meta-analysis
Hp (CagA)	Seroreactivity tertiles (exclusions)	WMHV	Model 2	0.15502	0.210934	0.462387	-0.258402	0.568442	Meta-analysis
Hp (CagA)	Seroreactivity tertiles (exclusions)	WMHV	Model 3	0.0835506	0.180978	0.644324	-0.27116	0.438261	Meta-analysis
Ct (pGP3)	Seroreactivity tertiles (exclusions)	WMHV	Model 1	0.0461056	0.132985	0.728819	-0.214541	0.306752	Meta-analysis
Ct (pGP3)	Seroreactivity tertiles (exclusions)	WMHV	Model 2	0.0447156	0.09908	0.651767	-0.149478	0.238909	Meta-analysis
Ct (pGP3)	Seroreactivity tertiles (exclusions)	WMHV	Model 3	0.0641383	0.0893018	0.472621	-0.11089	0.239167	Meta-analysis

## Sheet: Serostatus-Age
pathogen	analysis	outcome	model	beta	std.error	p.value	ci_lower	ci_upper	study
HPV16	Serostatus/PBI (60+)	Brain volume	Model 1	7.53058	7.0297	0.28466	-6.24763	21.3088	NSHD
HPV18	Serostatus/PBI (60+)	Brain volume	Model 1	8.9343	6.69582	0.182812	-4.18952	22.0581	NSHD
HSV1	Serostatus/PBI (60+)	Brain volume	Model 1	5.41407	2.56705	0.0355193	0.382657	10.4455	NSHD
HSV2	Serostatus/PBI (60+)	Brain volume	Model 1	15.635	4.80003	0.00121443	6.22697	25.0431	NSHD
VZV	Serostatus/PBI (60+)	Brain volume	Model 1	2.55537	2.9587	0.388247	-3.24368	8.35441	NSHD
EBV	Serostatus/PBI (60+)	Brain volume	Model 1	2.10339	5.45335	0.699906	-8.58518	12.792	NSHD
CMV	Serostatus/PBI (60+)	Brain volume	Model 1	3.93427	2.42598	0.105599	-0.820654	8.68919	NSHD
HHV6A	Serostatus/PBI (60+)	Brain volume	Model 1	-4.96942	2.44234	0.0424976	-9.75641	-0.182428	NSHD
HHV6B	Serostatus/PBI (60+)	Brain volume	Model 1	0.918758	2.41613	0.703941	-3.81686	5.65437	NSHD
HHV7	Serostatus/PBI (60+)	Brain volume	Model 1	-0.955314	2.75238	0.728697	-6.34997	4.43935	NSHD
KSHV	Serostatus/PBI (60+)	Brain volume	Model 1	12.7313	20.7749	0.540318	-27.9874	53.4501	NSHD
Ct	Serostatus/PBI (60+)	Brain volume	Model 1	2.04538	3.61945	0.572297	-5.04875	9.13951	NSHD
Tg	Serostatus/PBI (60+)	Brain volume	Model 1	6.95935	2.84056	0.0146854	1.39186	12.5269	NSHD
Hp	Serostatus/PBI (60+)	Brain volume	Model 1	1.98729	3.34391	0.552624	-4.56677	8.54135	NSHD
BK	Serostatus/PBI (60+)	Brain volume	Model 1	0.747896	4.41653	0.865609	-7.90851	9.4043	NSHD
JC	Serostatus/PBI (60+)	Brain volume	Model 1	-1.42484	2.42401	0.556976	-6.1759	3.32622	NSHD
MCV	Serostatus/PBI (60+)	Brain volume	Model 1	-2.30971	2.57567	0.370361	-7.35803	2.7386	NSHD
HPV16	Serostatus/PBI (60+)	Brain volume	Model 2	11.8021	6.73002	0.0802105	-1.3887	24.993	NSHD
HPV18	Serostatus/PBI (60+)	Brain volume	Model 2	5.34929	6.43962	0.406619	-7.27238	17.971	NSHD
HSV1	Serostatus/PBI (60+)	Brain volume	Model 2	5.50905	2.4484	0.0249558	0.710191	10.3079	NSHD
HSV2	Serostatus/PBI (60+)	Brain volume	Model 2	13.1854	4.64891	0.00478325	4.07349	22.2972	NSHD
VZV	Serostatus/PBI (60+)	Brain volume	Model 2	3.89245	2.82968	0.169676	-1.65372	9.43863	NSHD
EBV	Serostatus/PBI (60+)	Brain volume	Model 2	-1.80224	5.23779	0.730953	-12.0683	8.46383	NSHD
CMV	Serostatus/PBI (60+)	Brain volume	Model 2	3.37131	2.32518	0.14782	-1.18604	7.92867	NSHD
HHV6A	Serostatus/PBI (60+)	Brain volume	Model 2	-4.98885	2.33679	0.0333392	-9.56896	-0.408744	NSHD
HHV6B	Serostatus/PBI (60+)	Brain volume	Model 2	0.0921967	2.31701	0.968278	-4.44914	4.63353	NSHD
HHV7	Serostatus/PBI (60+)	Brain volume	Model 2	-3.30484	2.65281	0.213527	-8.50434	1.89466	NSHD
KSHV	Serostatus/PBI (60+)	Brain volume	Model 2	6.29316	19.9404	0.752462	-32.7899	45.3762	NSHD
Ct	Serostatus/PBI (60+)	Brain volume	Model 2	1.49175	3.47083	0.667561	-5.31107	8.29458	NSHD
Tg	Serostatus/PBI (60+)	Brain volume	Model 2	6.0634	2.72104	0.0263805	0.730159	11.3966	NSHD
Hp	Serostatus/PBI (60+)	Brain volume	Model 2	2.37847	3.20627	0.458607	-3.90582	8.66275	NSHD
BK	Serostatus/PBI (60+)	Brain volume	Model 2	0.205291	4.24388	0.961441	-8.11272	8.5233	NSHD
JC	Serostatus/PBI (60+)	Brain volume	Model 2	-1.50855	2.32383	0.516582	-6.06326	3.04615	NSHD
MCV	Serostatus/PBI (60+)	Brain volume	Model 2	-1.56052	2.47836	0.529258	-6.41811	3.29707	NSHD
HPV16	Serostatus/PBI (60+)	Brain volume	Model 3	12.3673	6.57629	0.0607297	-0.522222	25.2568	NSHD
HPV18	Serostatus/PBI (60+)	Brain volume	Model 3	4.37037	6.34313	0.491214	-8.06217	16.8029	NSHD
HSV1	Serostatus/PBI (60+)	Brain volume	Model 3	6.11211	2.42772	0.0121913	1.35378	10.8704	NSHD
HSV2	Serostatus/PBI (60+)	Brain volume	Model 3	12.1994	4.58581	0.00811179	3.21124	21.1876	NSHD
VZV	Serostatus/PBI (60+)	Brain volume	Model 3	3.63987	2.77246	0.189955	-1.79415	9.07388	NSHD
EBV	Serostatus/PBI (60+)	Brain volume	Model 3	-0.912976	5.19879	0.860684	-11.1026	9.27665	NSHD
CMV	Serostatus/PBI (60+)	Brain volume	Model 3	2.59934	2.31945	0.263079	-1.94678	7.14546	NSHD
HHV6A	Serostatus/PBI (60+)	Brain volume	Model 3	-4.75831	2.29546	0.0387979	-9.25741	-0.259213	NSHD
HHV6B	Serostatus/PBI (60+)	Brain volume	Model 3	-0.612716	2.30262	0.790298	-5.12585	3.90042	NSHD
HHV7	Serostatus/PBI (60+)	Brain volume	Model 3	-3.6317	2.63471	0.168824	-8.79574	1.53234	NSHD
KSHV	Serostatus/PBI (60+)	Brain volume	Model 3	-2.86077	19.4719	0.883268	-41.0256	35.3041	NSHD
Ct	Serostatus/PBI (60+)	Brain volume	Model 3	1.4697	3.41037	0.666729	-5.21463	8.15403	NSHD
Tg	Serostatus/PBI (60+)	Brain volume	Model 3	5.64452	2.69249	0.0366539	0.367239	10.9218	NSHD
Hp	Serostatus/PBI (60+)	Brain volume	Model 3	2.73684	3.19049	0.391492	-3.51652	8.99021	NSHD
BK	Serostatus/PBI (60+)	Brain volume	Model 3	1.4265	4.20928	0.734861	-6.82369	9.67669	NSHD
JC	Serostatus/PBI (60+)	Brain volume	Model 3	-1.69007	2.26603	0.456195	-6.13149	2.75135	NSHD
MCV	Serostatus/PBI (60+)	Brain volume	Model 3	-0.974873	2.42779	0.688224	-5.73333	3.78359	NSHD
HPV16	Serostatus/PBI (60+)	Hippocampal volume	Model 1	0.0228727	0.146083	0.875655	-0.26345	0.309196	NSHD
HPV18	Serostatus/PBI (60+)	Hippocampal volume	Model 1	0.0646698	0.139216	0.642505	-0.208194	0.337533	NSHD
HSV1	Serostatus/PBI (60+)	Hippocampal volume	Model 1	-0.00029956	0.0535508	0.995539	-0.105259	0.10466	NSHD
HSV2	Serostatus/PBI (60+)	Hippocampal volume	Model 1	0.0851856	0.100756	0.398326	-0.112297	0.282668	NSHD
VZV	Serostatus/PBI (60+)	Hippocampal volume	Model 1	-0.0320339	0.0614379	0.602356	-0.152452	0.0883844	NSHD
EBV	Serostatus/PBI (60+)	Hippocampal volume	Model 1	0.0575243	0.113163	0.611484	-0.164276	0.279324	NSHD
CMV	Serostatus/PBI (60+)	Hippocampal volume	Model 1	0.0211046	0.0504917	0.67617	-0.0778592	0.120068	NSHD
HHV6A	Serostatus/PBI (60+)	Hippocampal volume	Model 1	-0.0353234	0.0509027	0.488097	-0.135093	0.064446	NSHD
HHV6B	Serostatus/PBI (60+)	Hippocampal volume	Model 1	-0.0416802	0.0501119	0.406019	-0.1399	0.0565392	NSHD
HHV7	Serostatus/PBI (60+)	Hippocampal volume	Model 1	-0.0590947	0.0570591	0.300938	-0.170931	0.0527411	NSHD
KSHV	Serostatus/PBI (60+)	Hippocampal volume	Model 1	-0.214937	0.43122	0.618431	-1.06013	0.630255	NSHD
Ct	Serostatus/PBI (60+)	Hippocampal volume	Model 1	-0.0700345	0.0750693	0.351381	-0.21717	0.0771013	NSHD
Tg	Serostatus/PBI (60+)	Hippocampal volume	Model 1	-0.0428973	0.0593263	0.47003	-0.159177	0.0733823	NSHD
Hp	Serostatus/PBI (60+)	Hippocampal volume	Model 1	0.124291	0.069168	0.0730484	-0.0112778	0.259861	NSHD
BK	Serostatus/PBI (60+)	Hippocampal volume	Model 1	0.217857	0.0910587	0.0171647	0.0393823	0.396333	NSHD
JC	Serostatus/PBI (60+)	Hippocampal volume	Model 1	0.00492541	0.050327	0.922083	-0.0937156	0.103566	NSHD
MCV	Serostatus/PBI (60+)	Hippocampal volume	Model 1	0.0196629	0.0534964	0.713386	-0.0851901	0.124516	NSHD
HPV16	Serostatus/PBI (60+)	Hippocampal volume	Model 2	0.00728754	0.145476	0.960071	-0.277846	0.292421	NSHD
HPV18	Serostatus/PBI (60+)	Hippocampal volume	Model 2	0.0723149	0.138769	0.602557	-0.199672	0.344302	NSHD
HSV1	Serostatus/PBI (60+)	Hippocampal volume	Model 2	-0.00097684	0.053047	0.985317	-0.104949	0.102995	NSHD
HSV2	Serostatus/PBI (60+)	Hippocampal volume	Model 2	0.123764	0.100893	0.220618	-0.0739856	0.321514	NSHD
VZV	Serostatus/PBI (60+)	Hippocampal volume	Model 2	-0.0322526	0.0610626	0.597643	-0.151935	0.0874301	NSHD
EBV	Serostatus/PBI (60+)	Hippocampal volume	Model 2	0.0626095	0.11279	0.57912	-0.158459	0.283678	NSHD
CMV	Serostatus/PBI (60+)	Hippocampal volume	Model 2	0.014174	0.0501999	0.777812	-0.0842177	0.112566	NSHD
HHV6A	Serostatus/PBI (60+)	Hippocampal volume	Model 2	-0.0226905	0.0505874	0.653992	-0.121842	0.0764608	NSHD
HHV6B	Serostatus/PBI (60+)	Hippocampal volume	Model 2	-0.0499226	0.0498469	0.317146	-0.147623	0.0477774	NSHD
HHV7	Serostatus/PBI (60+)	Hippocampal volume	Model 2	-0.0482865	0.057194	0.399	-0.160387	0.0638137	NSHD
KSHV	Serostatus/PBI (60+)	Hippocampal volume	Model 2	-0.0776626	0.429523	0.856602	-0.919528	0.764202	NSHD
Ct	Serostatus/PBI (60+)	Hippocampal volume	Model 2	-0.0472291	0.0747384	0.527775	-0.193716	0.0992581	NSHD
Tg	Serostatus/PBI (60+)	Hippocampal volume	Model 2	-0.0319932	0.0589271	0.587464	-0.14749	0.083504	NSHD
Hp	Serostatus/PBI (60+)	Hippocampal volume	Model 2	0.128234	0.0688241	0.063121	-0.00666082	0.26313	NSHD
BK	Serostatus/PBI (60+)	Hippocampal volume	Model 2	0.2023	0.0908822	0.0265406	0.0241711	0.380429	NSHD
JC	Serostatus/PBI (60+)	Hippocampal volume	Model 2	-0.0102108	0.0500745	0.83852	-0.108357	0.0879353	NSHD
MCV	Serostatus/PBI (60+)	Hippocampal volume	Model 2	0.0289084	0.0533872	0.588457	-0.0757305	0.133547	NSHD
HPV16	Serostatus/PBI (60+)	Hippocampal volume	Model 3	0.0462187	0.146913	0.753224	-0.241731	0.334168	NSHD
HPV18	Serostatus/PBI (60+)	Hippocampal volume	Model 3	0.106298	0.141124	0.451742	-0.170304	0.382901	NSHD
HSV1	Serostatus/PBI (60+)	Hippocampal volume	Model 3	-0.00585767	0.0544134	0.914324	-0.112508	0.100793	NSHD
HSV2	Serostatus/PBI (60+)	Hippocampal volume	Model 3	0.121415	0.102688	0.237735	-0.0798521	0.322683	NSHD
VZV	Serostatus/PBI (60+)	Hippocampal volume	Model 3	-0.0282143	0.0617943	0.648209	-0.149331	0.0929025	NSHD
EBV	Serostatus/PBI (60+)	Hippocampal volume	Model 3	0.0796511	0.115592	0.491164	-0.146909	0.306211	NSHD
CMV	Serostatus/PBI (60+)	Hippocampal volume	Model 3	0.0141952	0.0516469	0.783567	-0.0870326	0.115423	NSHD
HHV6A	Serostatus/PBI (60+)	Hippocampal volume	Model 3	-0.019787	0.0513119	0.699975	-0.120358	0.0807844	NSHD
HHV6B	Serostatus/PBI (60+)	Hippocampal volume	Model 3	-0.0475284	0.0511555	0.353381	-0.147793	0.0527364	NSHD
HHV7	Serostatus/PBI (60+)	Hippocampal volume	Model 3	-0.0373193	0.0587046	0.525314	-0.15238	0.0777417	NSHD
KSHV	Serostatus/PBI (60+)	Hippocampal volume	Model 3	-0.0995874	0.4332	0.818292	-0.948659	0.749484	NSHD
Ct	Serostatus/PBI (60+)	Hippocampal volume	Model 3	-0.0557825	0.0758317	0.462385	-0.204413	0.0928475	NSHD
Tg	Serostatus/PBI (60+)	Hippocampal volume	Model 3	-0.0622258	0.0601441	0.301454	-0.180108	0.0556567	NSHD
Hp	Serostatus/PBI (60+)	Hippocampal volume	Model 3	0.102457	0.0708557	0.148933	-0.0364196	0.241335	NSHD
BK	Serostatus/PBI (60+)	Hippocampal volume	Model 3	0.226371	0.0929885	0.0153386	0.0441134	0.408628	NSHD
JC	Serostatus/PBI (60+)	Hippocampal volume	Model 3	-0.00411491	0.0504304	0.935007	-0.102958	0.0947286	NSHD
MCV	Serostatus/PBI (60+)	Hippocampal volume	Model 3	0.0292489	0.0540135	0.588448	-0.0766177	0.135115	NSHD
HPV16	Serostatus/PBI (60+)	WMHV	Model 1	0.00277676	0.29733	0.992553	-0.57999	0.585543	NSHD
HPV18	Serostatus/PBI (60+)	WMHV	Model 1	-0.0686452	0.268164	0.798092	-0.594247	0.456957	NSHD
HSV1	Serostatus/PBI (60+)	WMHV	Model 1	0.0269182	0.105192	0.798159	-0.179258	0.233095	NSHD
HSV2	Serostatus/PBI (60+)	WMHV	Model 1	0.128054	0.201851	0.52617	-0.267574	0.523683	NSHD
VZV	Serostatus/PBI (60+)	WMHV	Model 1	0.0603285	0.120372	0.616508	-0.175601	0.296258	NSHD
EBV	Serostatus/PBI (60+)	WMHV	Model 1	-0.0737713	0.21812	0.735373	-0.501287	0.353744	NSHD
CMV	Serostatus/PBI (60+)	WMHV	Model 1	0.143979	0.098389	0.144127	-0.0488636	0.336821	NSHD
HHV6A	Serostatus/PBI (60+)	WMHV	Model 1	0.173265	0.0993348	0.0818579	-0.0214316	0.367961	NSHD
HHV6B	Serostatus/PBI (60+)	WMHV	Model 1	-0.0348978	0.0978919	0.721653	-0.226766	0.15697	NSHD
HHV7	Serostatus/PBI (60+)	WMHV	Model 1	0.0280383	0.111784	0.802072	-0.191058	0.247134	NSHD
KSHV	Serostatus/PBI (60+)	WMHV	Model 1	-0.246111	0.830082	0.767005	-1.87307	1.38085	NSHD
Ct	Serostatus/PBI (60+)	WMHV	Model 1	-0.124993	0.148421	0.40019	-0.415898	0.165912	NSHD
Tg	Serostatus/PBI (60+)	WMHV	Model 1	-0.094029	0.11604	0.418224	-0.321467	0.133409	NSHD
Hp	Serostatus/PBI (60+)	WMHV	Model 1	0.0986994	0.134336	0.462927	-0.1646	0.361999	NSHD
BK	Serostatus/PBI (60+)	WMHV	Model 1	-0.0825373	0.178357	0.643776	-0.432117	0.267042	NSHD
JC	Serostatus/PBI (60+)	WMHV	Model 1	-0.161316	0.0983566	0.101741	-0.354095	0.0314631	NSHD
MCV	Serostatus/PBI (60+)	WMHV	Model 1	-0.0704939	0.105128	0.502879	-0.276545	0.135557	NSHD
HPV16	Serostatus/PBI (60+)	WMHV	Model 2	0.0402768	0.294627	0.891331	-0.537192	0.617745	NSHD
HPV18	Serostatus/PBI (60+)	WMHV	Model 2	-0.0917307	0.266201	0.730577	-0.613484	0.430023	NSHD
HSV1	Serostatus/PBI (60+)	WMHV	Model 2	0.0259149	0.103795	0.802964	-0.177523	0.229353	NSHD
HSV2	Serostatus/PBI (60+)	WMHV	Model 2	0.05994	0.201135	0.765847	-0.334285	0.454165	NSHD
VZV	Serostatus/PBI (60+)	WMHV	Model 2	0.0642158	0.119011	0.589781	-0.169046	0.297478	NSHD
EBV	Serostatus/PBI (60+)	WMHV	Model 2	-0.0976461	0.216464	0.652158	-0.521915	0.326623	NSHD
CMV	Serostatus/PBI (60+)	WMHV	Model 2	0.158519	0.0972428	0.10384	-0.0320772	0.349114	NSHD
HHV6A	Serostatus/PBI (60+)	WMHV	Model 2	0.149222	0.098347	0.129961	-0.0435386	0.341982	NSHD
HHV6B	Serostatus/PBI (60+)	WMHV	Model 2	-0.0233516	0.0971454	0.810158	-0.213757	0.167054	NSHD
HHV7	Serostatus/PBI (60+)	WMHV	Model 2	-0.00803345	0.111623	0.942661	-0.226814	0.210747	NSHD
KSHV	Serostatus/PBI (60+)	WMHV	Model 2	-0.567639	0.823023	0.490772	-2.18076	1.04549	NSHD
Ct	Serostatus/PBI (60+)	WMHV	Model 2	-0.176819	0.14695	0.229569	-0.464842	0.111204	NSHD
Tg	Serostatus/PBI (60+)	WMHV	Model 2	-0.126762	0.114746	0.269925	-0.351664	0.098139	NSHD
Hp	Serostatus/PBI (60+)	WMHV	Model 2	0.0924676	0.133155	0.487803	-0.168517	0.353452	NSHD
BK	Serostatus/PBI (60+)	WMHV	Model 2	-0.0540715	0.177226	0.760444	-0.401434	0.293291	NSHD
JC	Serostatus/PBI (60+)	WMHV	Model 2	-0.130492	0.0975744	0.181847	-0.321737	0.0607542	NSHD
MCV	Serostatus/PBI (60+)	WMHV	Model 2	-0.0911351	0.104476	0.383549	-0.295907	0.113637	NSHD
HPV16	Serostatus/PBI (60+)	WMHV	Model 3	0.089593	0.295739	0.762088	-0.490056	0.669242	NSHD
HPV18	Serostatus/PBI (60+)	WMHV	Model 3	-0.00514458	0.269863	0.9848	-0.534077	0.523788	NSHD
HSV1	Serostatus/PBI (60+)	WMHV	Model 3	0.0331834	0.106279	0.75503	-0.175124	0.241491	NSHD
HSV2	Serostatus/PBI (60+)	WMHV	Model 3	0.0489944	0.203451	0.809821	-0.34977	0.447759	NSHD
VZV	Serostatus/PBI (60+)	WMHV	Model 3	0.055379	0.120043	0.644814	-0.179905	0.290663	NSHD
EBV	Serostatus/PBI (60+)	WMHV	Model 3	-0.154866	0.221208	0.484277	-0.588433	0.278701	NSHD
CMV	Serostatus/PBI (60+)	WMHV	Model 3	0.156875	0.0998095	0.1168	-0.0387512	0.352502	NSHD
HHV6A	Serostatus/PBI (60+)	WMHV	Model 3	0.129277	0.0993014	0.193711	-0.0653535	0.323908	NSHD
HHV6B	Serostatus/PBI (60+)	WMHV	Model 3	-0.00424291	0.0998686	0.966133	-0.199985	0.1915	NSHD
HHV7	Serostatus/PBI (60+)	WMHV	Model 3	0.0559217	0.114675	0.626061	-0.168841	0.280684	NSHD
KSHV	Serostatus/PBI (60+)	WMHV	Model 3	-0.605301	0.827242	0.464775	-2.2267	1.01609	NSHD
Ct	Serostatus/PBI (60+)	WMHV	Model 3	-0.184228	0.148459	0.215358	-0.475208	0.106752	NSHD
Tg	Serostatus/PBI (60+)	WMHV	Model 3	-0.142304	0.116631	0.223136	-0.3709	0.0862917	NSHD
Hp	Serostatus/PBI (60+)	WMHV	Model 3	0.0742469	0.136813	0.587647	-0.193907	0.3424	NSHD
BK	Serostatus/PBI (60+)	WMHV	Model 3	0.039417	0.181271	0.82797	-0.315875	0.394709	NSHD
JC	Serostatus/PBI (60+)	WMHV	Model 3	-0.143457	0.097943	0.14379	-0.335425	0.0485116	NSHD
MCV	Serostatus/PBI (60+)	WMHV	Model 3	-0.0565625	0.105297	0.591448	-0.262944	0.149819	NSHD
PBI	Serostatus/PBI (60+)	Brain volume	Model 1	16.7926	10.2112	0.100803	-3.22141	36.8065	NSHD
Neurotropic PBI	Serostatus/PBI (60+)	Brain volume	Model 1	13.2546	7.85768	0.0923634	-2.14643	28.6557	NSHD
PBI	Serostatus/PBI (60+)	Brain volume	Model 2	12.6401	9.78109	0.196957	-6.53086	31.811	NSHD
Neurotropic PBI	Serostatus/PBI (60+)	Brain volume	Model 2	9.02905	7.54814	0.232287	-5.7653	23.8234	NSHD
PBI	Serostatus/PBI (60+)	Brain volume	Model 3	11.807	9.57463	0.218217	-6.95924	30.5733	NSHD
Neurotropic PBI	Serostatus/PBI (60+)	Brain volume	Model 3	7.31792	7.3996	0.32326	-7.1853	21.8211	NSHD
PBI	Serostatus/PBI (60+)	Hippocampal volume	Model 1	0.00921212	0.212586	0.965456	-0.407457	0.425881	NSHD
Neurotropic PBI	Serostatus/PBI (60+)	Hippocampal volume	Model 1	-0.114679	0.163522	0.483494	-0.435181	0.205824	NSHD
PBI	Serostatus/PBI (60+)	Hippocampal volume	Model 2	0.0345263	0.211077	0.870146	-0.379184	0.448237	NSHD
Neurotropic PBI	Serostatus/PBI (60+)	Hippocampal volume	Model 2	-0.105304	0.162769	0.518014	-0.424332	0.213725	NSHD
PBI	Serostatus/PBI (60+)	Hippocampal volume	Model 3	0.0309923	0.213294	0.884543	-0.387065	0.449049	NSHD
Neurotropic PBI	Serostatus/PBI (60+)	Hippocampal volume	Model 3	-0.105005	0.164662	0.524021	-0.427744	0.217733	NSHD
PBI	Serostatus/PBI (60+)	WMHV	Model 1	0.0522042	0.420135	0.901173	-0.77126	0.875669	NSHD
Neurotropic PBI	Serostatus/PBI (60+)	WMHV	Model 1	0.143954	0.323566	0.656625	-0.490235	0.778144	NSHD
PBI	Serostatus/PBI (60+)	WMHV	Model 2	-0.0274978	0.415722	0.947295	-0.842313	0.787317	NSHD
Neurotropic PBI	Serostatus/PBI (60+)	WMHV	Model 2	0.104006	0.320556	0.745759	-0.524283	0.732295	NSHD
PBI	Serostatus/PBI (60+)	WMHV	Model 3	0.0443021	0.418646	0.915776	-0.776244	0.864848	NSHD
Neurotropic PBI	Serostatus/PBI (60+)	WMHV	Model 3	0.108303	0.322833	0.737441	-0.52445	0.741057	NSHD
HPV16	Serostatus/PBI (60+)	Brain volume	Model 1	0.501317	3.04548	0.869278	-5.46783	6.47046	SABRE
HPV18	Serostatus/PBI (60+)	Brain volume	Model 1	2.67093	3.03021	0.378255	-3.26828	8.61014	SABRE
HSV1	Serostatus/PBI (60+)	Brain volume	Model 1	1.50223	1.65622	0.364571	-1.74396	4.74843	SABRE
HSV2	Serostatus/PBI (60+)	Brain volume	Model 1	-1.54861	1.79864	0.389411	-5.07395	1.97672	SABRE
VZV	Serostatus/PBI (60+)	Brain volume	Model 1	-0.869616	1.45412	0.549926	-3.71969	1.98046	SABRE
EBV	Serostatus/PBI (60+)	Brain volume	Model 1	-1.69998	3.31001	0.607633	-8.18759	4.78764	SABRE
CMV	Serostatus/PBI (60+)	Brain volume	Model 1	-1.45412	1.69724	0.391745	-4.78072	1.87247	SABRE
HHV6A	Serostatus/PBI (60+)	Brain volume	Model 1	-1.6158	1.41348	0.253202	-4.38622	1.15461	SABRE
HHV6B	Serostatus/PBI (60+)	Brain volume	Model 1	1.33874	1.30139	0.303824	-1.21199	3.88947	SABRE
HHV7	Serostatus/PBI (60+)	Brain volume	Model 1	3.64842	1.2884	0.0047048	1.12316	6.17368	SABRE
KSHV	Serostatus/PBI (60+)	Brain volume	Model 1	-4.63356	4.6742	0.321731	-13.795	4.52787	SABRE
Ct	Serostatus/PBI (60+)	Brain volume	Model 1	-1.72585	1.34281	0.198946	-4.35775	0.906059	SABRE
Tg	Serostatus/PBI (60+)	Brain volume	Model 1	-1.98372	1.59593	0.214108	-5.11174	1.1443	SABRE
Hp	Serostatus/PBI (60+)	Brain volume	Model 1	-1.21561	1.3351	0.362736	-3.83241	1.40119	SABRE
BK	Serostatus/PBI (60+)	Brain volume	Model 1	1.66667	1.89169	0.378465	-2.04105	5.37438	SABRE
JC	Serostatus/PBI (60+)	Brain volume	Model 1	-4.33302	1.32311	0.00108648	-6.92632	-1.73973	SABRE
MCV	Serostatus/PBI (60+)	Brain volume	Model 1	-2.59688	1.36427	0.057209	-5.27084	0.0770894	SABRE
HPV16	Serostatus/PBI (60+)	Brain volume	Model 2	0.140886	2.6164	0.957066	-4.98726	5.26903	SABRE
HPV18	Serostatus/PBI (60+)	Brain volume	Model 2	3.23428	2.60774	0.215114	-1.87688	8.34545	SABRE
HSV1	Serostatus/PBI (60+)	Brain volume	Model 2	0.912486	1.43007	0.523546	-1.89045	3.71542	SABRE
HSV2	Serostatus/PBI (60+)	Brain volume	Model 2	-3.22006	1.74168	0.0647231	-6.63375	0.193628	SABRE
VZV	Serostatus/PBI (60+)	Brain volume	Model 2	-0.365387	1.24719	0.769596	-2.80988	2.0791	SABRE
EBV	Serostatus/PBI (60+)	Brain volume	Model 2	-2.13589	2.85317	0.454241	-7.7281	3.45633	SABRE
CMV	Serostatus/PBI (60+)	Brain volume	Model 2	3.30835	1.60167	0.0390791	0.169078	6.44763	SABRE
HHV6A	Serostatus/PBI (60+)	Brain volume	Model 2	-1.03607	1.21812	0.395189	-3.42359	1.35145	SABRE
HHV6B	Serostatus/PBI (60+)	Brain volume	Model 2	0.0560098	1.11406	0.959911	-2.12754	2.23956	SABRE
HHV7	Serostatus/PBI (60+)	Brain volume	Model 2	1.50978	1.11201	0.174808	-0.669763	3.68933	SABRE
KSHV	Serostatus/PBI (60+)	Brain volume	Model 2	-2.15887	4.07132	0.596026	-10.1387	5.82092	SABRE
Ct	Serostatus/PBI (60+)	Brain volume	Model 2	-0.57302	1.29491	0.658192	-3.11103	1.96499	SABRE
Tg	Serostatus/PBI (60+)	Brain volume	Model 2	-1.31393	1.37724	0.340257	-4.01333	1.38547	SABRE
Hp	Serostatus/PBI (60+)	Brain volume	Model 2	0.509524	1.17781	0.665378	-1.79897	2.81802	SABRE
BK	Serostatus/PBI (60+)	Brain volume	Model 2	0.689471	1.62899	0.672187	-2.50336	3.8823	SABRE
JC	Serostatus/PBI (60+)	Brain volume	Model 2	-0.499181	1.16692	0.668889	-2.78635	1.78799	SABRE
MCV	Serostatus/PBI (60+)	Brain volume	Model 2	-1.32253	1.17039	0.258704	-3.6165	0.971446	SABRE
HPV16	Serostatus/PBI (60+)	Brain volume	Model 3	0.179769	2.59526	0.944788	-4.90694	5.26648	SABRE
HPV18	Serostatus/PBI (60+)	Brain volume	Model 3	3.8732	2.58913	0.134929	-1.2015	8.94789	SABRE
HSV1	Serostatus/PBI (60+)	Brain volume	Model 3	2.56502	1.44252	0.0756318	-0.26231	5.39235	SABRE
HSV2	Serostatus/PBI (60+)	Brain volume	Model 3	-2.21953	1.72592	0.19869	-5.60233	1.16328	SABRE
VZV	Serostatus/PBI (60+)	Brain volume	Model 3	-0.315843	1.23794	0.798661	-2.7422	2.11052	SABRE
EBV	Serostatus/PBI (60+)	Brain volume	Model 3	-0.123008	2.84457	0.965515	-5.69836	5.45235	SABRE
CMV	Serostatus/PBI (60+)	Brain volume	Model 3	3.51964	1.58779	0.0268296	0.407571	6.63171	SABRE
HHV6A	Serostatus/PBI (60+)	Brain volume	Model 3	-0.906641	1.20507	0.451985	-3.26859	1.4553	SABRE
HHV6B	Serostatus/PBI (60+)	Brain volume	Model 3	-0.146586	1.10448	0.894437	-2.31137	2.0182	SABRE
HHV7	Serostatus/PBI (60+)	Brain volume	Model 3	1.65143	1.09933	0.133303	-0.503262	3.80612	SABRE
KSHV	Serostatus/PBI (60+)	Brain volume	Model 3	-1.56152	4.03081	0.698532	-9.46191	6.33887	SABRE
Ct	Serostatus/PBI (60+)	Brain volume	Model 3	-0.0196129	1.28334	0.987809	-2.53495	2.49573	SABRE
Tg	Serostatus/PBI (60+)	Brain volume	Model 3	-0.88213	1.36187	0.517279	-3.55139	1.78714	SABRE
Hp	Serostatus/PBI (60+)	Brain volume	Model 3	1.29041	1.17398	0.271912	-1.0106	3.59142	SABRE
BK	Serostatus/PBI (60+)	Brain volume	Model 3	0.584815	1.60889	0.716302	-2.56861	3.73824	SABRE
JC	Serostatus/PBI (60+)	Brain volume	Model 3	-0.433543	1.15245	0.706841	-2.69235	1.82527	SABRE
MCV	Serostatus/PBI (60+)	Brain volume	Model 3	-1.31268	1.15627	0.256486	-3.57897	0.953608	SABRE
HPV16	Serostatus/PBI (60+)	Hippocampal volume	Model 1	-0.0493991	0.0707585	0.485224	-0.188086	0.0892876	SABRE
HPV18	Serostatus/PBI (60+)	Hippocampal volume	Model 1	-0.0411787	0.0704292	0.558869	-0.17922	0.0968625	SABRE
HSV1	Serostatus/PBI (60+)	Hippocampal volume	Model 1	-0.0359147	0.0384869	0.350917	-0.111349	0.0395197	SABRE
HSV2	Serostatus/PBI (60+)	Hippocampal volume	Model 1	-0.0692775	0.0417633	0.0974079	-0.151134	0.0125785	SABRE
VZV	Serostatus/PBI (60+)	Hippocampal volume	Model 1	-0.0730398	0.0337321	0.0305569	-0.139155	-0.00692489	SABRE
EBV	Serostatus/PBI (60+)	Hippocampal volume	Model 1	0.0319534	0.0769217	0.67792	-0.118813	0.18272	SABRE
CMV	Serostatus/PBI (60+)	Hippocampal volume	Model 1	0.00780579	0.039452	0.843191	-0.0695202	0.0851318	SABRE
HHV6A	Serostatus/PBI (60+)	Hippocampal volume	Model 1	-0.00325087	0.032864	0.921219	-0.0676643	0.0611626	SABRE
HHV6B	Serostatus/PBI (60+)	Hippocampal volume	Model 1	0.00761215	0.0302543	0.801388	-0.0516863	0.0669106	SABRE
HHV7	Serostatus/PBI (60+)	Hippocampal volume	Model 1	0.0269315	0.0300275	0.36995	-0.0319224	0.0857855	SABRE
KSHV	Serostatus/PBI (60+)	Hippocampal volume	Model 1	-0.037866	0.108658	0.727534	-0.250836	0.175104	SABRE
Ct	Serostatus/PBI (60+)	Hippocampal volume	Model 1	-0.031037	0.0312129	0.320241	-0.0922143	0.0301403	SABRE
Tg	Serostatus/PBI (60+)	Hippocampal volume	Model 1	-0.0143927	0.0371076	0.698183	-0.0871235	0.0583381	SABRE
Hp	Serostatus/PBI (60+)	Hippocampal volume	Model 1	0.00289212	0.0310358	0.92577	-0.057938	0.0637222	SABRE
BK	Serostatus/PBI (60+)	Hippocampal volume	Model 1	-0.0103782	0.0439725	0.81346	-0.0965642	0.0758079	SABRE
JC	Serostatus/PBI (60+)	Hippocampal volume	Model 1	-0.0578196	0.0308362	0.0610217	-0.118259	0.0026194	SABRE
MCV	Serostatus/PBI (60+)	Hippocampal volume	Model 1	-0.0170002	0.0317461	0.592396	-0.0792225	0.045222	SABRE
HPV16	Serostatus/PBI (60+)	Hippocampal volume	Model 2	-0.0128925	0.0696463	0.85317	-0.149399	0.123614	SABRE
HPV18	Serostatus/PBI (60+)	Hippocampal volume	Model 2	-0.0298732	0.0694547	0.667191	-0.166004	0.106258	SABRE
HSV1	Serostatus/PBI (60+)	Hippocampal volume	Model 2	-0.00468853	0.0380737	0.902014	-0.079313	0.0699359	SABRE
HSV2	Serostatus/PBI (60+)	Hippocampal volume	Model 2	0.0329749	0.0464174	0.477591	-0.0580031	0.123953	SABRE
VZV	Serostatus/PBI (60+)	Hippocampal volume	Model 2	-0.0912603	0.0330985	0.00591573	-0.156133	-0.0263871	SABRE
EBV	Serostatus/PBI (60+)	Hippocampal volume	Model 2	0.0914208	0.0759224	0.228769	-0.0573871	0.240229	SABRE
CMV	Serostatus/PBI (60+)	Hippocampal volume	Model 2	0.0612767	0.0426738	0.151276	-0.0223639	0.144917	SABRE
HHV6A	Serostatus/PBI (60+)	Hippocampal volume	Model 2	0.0235025	0.0324284	0.468742	-0.0400571	0.0870622	SABRE
HHV6B	Serostatus/PBI (60+)	Hippocampal volume	Model 2	0.0121647	0.0296536	0.681711	-0.0459564	0.0702858	SABRE
HHV7	Serostatus/PBI (60+)	Hippocampal volume	Model 2	0.0244143	0.0296152	0.409881	-0.0336315	0.0824601	SABRE
KSHV	Serostatus/PBI (60+)	Hippocampal volume	Model 2	0.00699584	0.108389	0.948547	-0.205446	0.219437	SABRE
Ct	Serostatus/PBI (60+)	Hippocampal volume	Model 2	0.0216185	0.0344669	0.530629	-0.0459367	0.0891736	SABRE
Tg	Serostatus/PBI (60+)	Hippocampal volume	Model 2	0.0220887	0.0366697	0.547039	-0.0497838	0.0939613	SABRE
Hp	Serostatus/PBI (60+)	Hippocampal volume	Model 2	0.0179626	0.0313507	0.566778	-0.0434848	0.0794101	SABRE
BK	Serostatus/PBI (60+)	Hippocampal volume	Model 2	0.0133169	0.0433644	0.758824	-0.0716774	0.0983113	SABRE
JC	Serostatus/PBI (60+)	Hippocampal volume	Model 2	-0.0568676	0.0310228	0.0670311	-0.117672	0.00393708	SABRE
MCV	Serostatus/PBI (60+)	Hippocampal volume	Model 2	-0.0126405	0.0311693	0.685149	-0.0737324	0.0484514	SABRE
HPV16	Serostatus/PBI (60+)	Hippocampal volume	Model 3	-0.0160532	0.0701935	0.819141	-0.153633	0.121526	SABRE
HPV18	Serostatus/PBI (60+)	Hippocampal volume	Model 3	-0.0409403	0.0701892	0.55981	-0.178511	0.0966306	SABRE
HSV1	Serostatus/PBI (60+)	Hippocampal volume	Model 3	0.00354408	0.0391063	0.927804	-0.0731043	0.0801925	SABRE
HSV2	Serostatus/PBI (60+)	Hippocampal volume	Model 3	0.0345635	0.0467938	0.460273	-0.0571524	0.126279	SABRE
VZV	Serostatus/PBI (60+)	Hippocampal volume	Model 3	-0.0959253	0.0334376	0.00419182	-0.161463	-0.0303875	SABRE
EBV	Serostatus/PBI (60+)	Hippocampal volume	Model 3	0.0975726	0.0770351	0.205541	-0.0534161	0.248561	SABRE
CMV	Serostatus/PBI (60+)	Hippocampal volume	Model 3	0.0677384	0.0430122	0.115548	-0.0165655	0.152042	SABRE
HHV6A	Serostatus/PBI (60+)	Hippocampal volume	Model 3	0.0241248	0.0326052	0.459499	-0.0397813	0.0880309	SABRE
HHV6B	Serostatus/PBI (60+)	Hippocampal volume	Model 3	0.0118984	0.0299208	0.690949	-0.0467463	0.0705431	SABRE
HHV7	Serostatus/PBI (60+)	Hippocampal volume	Model 3	0.0200875	0.0297993	0.50038	-0.0383191	0.078494	SABRE
KSHV	Serostatus/PBI (60+)	Hippocampal volume	Model 3	0.00259836	0.10913	0.981008	-0.211297	0.216494	SABRE
Ct	Serostatus/PBI (60+)	Hippocampal volume	Model 3	0.0204758	0.0347784	0.556138	-0.0476899	0.0886416	SABRE
Tg	Serostatus/PBI (60+)	Hippocampal volume	Model 3	0.022718	0.0368958	0.538186	-0.0495978	0.0950337	SABRE
Hp	Serostatus/PBI (60+)	Hippocampal volume	Model 3	0.021787	0.0318066	0.493486	-0.040554	0.0841279	SABRE
BK	Serostatus/PBI (60+)	Hippocampal volume	Model 3	0.0127108	0.0435572	0.770476	-0.0726614	0.098083	SABRE
JC	Serostatus/PBI (60+)	Hippocampal volume	Model 3	-0.0533762	0.0311878	0.0872538	-0.114504	0.00775186	SABRE
MCV	Serostatus/PBI (60+)	Hippocampal volume	Model 3	-0.0166116	0.0313364	0.596135	-0.078031	0.0448077	SABRE
HPV16	Serostatus/PBI (60+)	WMHV	Model 1	0.283176	0.122397	0.0208573	0.0432774	0.523074	SABRE
HPV18	Serostatus/PBI (60+)	WMHV	Model 1	0.167309	0.123979	0.177428	-0.0756885	0.410307	SABRE
HSV1	Serostatus/PBI (60+)	WMHV	Model 1	0.0885994	0.0663474	0.182001	-0.0414415	0.21864	SABRE
HSV2	Serostatus/PBI (60+)	WMHV	Model 1	0.253259	0.0724402	0.000489153	0.111276	0.395242	SABRE
VZV	Serostatus/PBI (60+)	WMHV	Model 1	-0.0420805	0.0586672	0.473343	-0.157068	0.0729073	SABRE
EBV	Serostatus/PBI (60+)	WMHV	Model 1	0.126322	0.134881	0.34918	-0.138045	0.390689	SABRE
CMV	Serostatus/PBI (60+)	WMHV	Model 1	0.0982506	0.0681394	0.149587	-0.0353026	0.231804	SABRE
HHV6A	Serostatus/PBI (60+)	WMHV	Model 1	0.116302	0.0569542	0.0413653	0.00467162	0.227932	SABRE
HHV6B	Serostatus/PBI (60+)	WMHV	Model 1	0.02404	0.052429	0.646657	-0.0787208	0.126801	SABRE
HHV7	Serostatus/PBI (60+)	WMHV	Model 1	-0.0591395	0.0519962	0.255604	-0.161052	0.0427731	SABRE
KSHV	Serostatus/PBI (60+)	WMHV	Model 1	0.485844	0.190187	0.0107536	0.113078	0.85861	SABRE
Ct	Serostatus/PBI (60+)	WMHV	Model 1	0.123044	0.0539663	0.0227801	0.0172699	0.228818	SABRE
Tg	Serostatus/PBI (60+)	WMHV	Model 1	0.145792	0.064532	0.0240469	0.0193092	0.272275	SABRE
Hp	Serostatus/PBI (60+)	WMHV	Model 1	0.0907223	0.0537066	0.0914343	-0.0145426	0.195987	SABRE
BK	Serostatus/PBI (60+)	WMHV	Model 1	0.0153193	0.0764351	0.841184	-0.134494	0.165132	SABRE
JC	Serostatus/PBI (60+)	WMHV	Model 1	0.117063	0.0532394	0.0280796	0.0127143	0.221413	SABRE
MCV	Serostatus/PBI (60+)	WMHV	Model 1	0.0676958	0.0550357	0.218923	-0.0401742	0.175566	SABRE
HPV16	Serostatus/PBI (60+)	WMHV	Model 2	0.235607	0.110004	0.032408	0.0200002	0.451214	SABRE
HPV18	Serostatus/PBI (60+)	WMHV	Model 2	0.186714	0.111642	0.0946962	-0.0321035	0.405532	SABRE
HSV1	Serostatus/PBI (60+)	WMHV	Model 2	0.0313082	0.0599005	0.6013	-0.0860969	0.148713	SABRE
HSV2	Serostatus/PBI (60+)	WMHV	Model 2	0.0387137	0.0737576	0.599764	-0.105851	0.183279	SABRE
VZV	Serostatus/PBI (60+)	WMHV	Model 2	-0.0269706	0.052605	0.608256	-0.130076	0.0761353	SABRE
EBV	Serostatus/PBI (60+)	WMHV	Model 2	0.0555469	0.12156	0.647788	-0.18271	0.293804	SABRE
CMV	Serostatus/PBI (60+)	WMHV	Model 2	0.0113517	0.0673259	0.866133	-0.120607	0.14331	SABRE
HHV6A	Serostatus/PBI (60+)	WMHV	Model 2	0.0451042	0.0513371	0.379799	-0.0555165	0.145725	SABRE
HHV6B	Serostatus/PBI (60+)	WMHV	Model 2	0.039524	0.0468804	0.39935	-0.0523617	0.13141	SABRE
HHV7	Serostatus/PBI (60+)	WMHV	Model 2	-0.0209904	0.0468222	0.654017	-0.112762	0.0707811	SABRE
KSHV	Serostatus/PBI (60+)	WMHV	Model 2	0.327658	0.173567	0.0592936	-0.0125332	0.667849	SABRE
Ct	Serostatus/PBI (60+)	WMHV	Model 2	0.0505681	0.0546013	0.354562	-0.0564505	0.157587	SABRE
Tg	Serostatus/PBI (60+)	WMHV	Model 2	0.038002	0.0583374	0.514901	-0.0763393	0.152343	SABRE
Hp	Serostatus/PBI (60+)	WMHV	Model 2	0.0359329	0.0496617	0.46948	-0.061404	0.13327	SABRE
BK	Serostatus/PBI (60+)	WMHV	Model 2	-0.0222625	0.0688174	0.746372	-0.157144	0.11262	SABRE
JC	Serostatus/PBI (60+)	WMHV	Model 2	0.0758507	0.0489575	0.121567	-0.020106	0.171807	SABRE
MCV	Serostatus/PBI (60+)	WMHV	Model 2	0.0285296	0.049323	0.563085	-0.0681434	0.125203	SABRE
HPV16	Serostatus/PBI (60+)	WMHV	Model 3	0.225739	0.109901	0.0401906	0.0103331	0.441145	SABRE
HPV18	Serostatus/PBI (60+)	WMHV	Model 3	0.170015	0.111685	0.128205	-0.0488872	0.388917	SABRE
HSV1	Serostatus/PBI (60+)	WMHV	Model 3	0.0142605	0.0608142	0.814643	-0.104935	0.133456	SABRE
HSV2	Serostatus/PBI (60+)	WMHV	Model 3	0.022343	0.0736184	0.761564	-0.121949	0.166635	SABRE
VZV	Serostatus/PBI (60+)	WMHV	Model 3	-0.00811634	0.0526504	0.877513	-0.111311	0.0950784	SABRE
EBV	Serostatus/PBI (60+)	WMHV	Model 3	0.0302198	0.122217	0.804746	-0.209325	0.269764	SABRE
CMV	Serostatus/PBI (60+)	WMHV	Model 3	0.00108936	0.067231	0.987075	-0.130683	0.132862	SABRE
HHV6A	Serostatus/PBI (60+)	WMHV	Model 3	0.0515519	0.0511859	0.314066	-0.0487724	0.151876	SABRE
HHV6B	Serostatus/PBI (60+)	WMHV	Model 3	0.0465534	0.0468696	0.320787	-0.045311	0.138418	SABRE
HHV7	Serostatus/PBI (60+)	WMHV	Model 3	-0.0205653	0.0467014	0.659758	-0.1121	0.0709695	SABRE
KSHV	Serostatus/PBI (60+)	WMHV	Model 3	0.353733	0.173267	0.0414154	0.0141295	0.693336	SABRE
Ct	Serostatus/PBI (60+)	WMHV	Model 3	0.0616818	0.0546612	0.259362	-0.0454543	0.168818	SABRE
Tg	Serostatus/PBI (60+)	WMHV	Model 3	0.0313784	0.058231	0.590084	-0.0827544	0.145511	SABRE
Hp	Serostatus/PBI (60+)	WMHV	Model 3	0.0229439	0.0499376	0.645993	-0.0749338	0.120822	SABRE
BK	Serostatus/PBI (60+)	WMHV	Model 3	-0.0234178	0.0685803	0.732813	-0.157835	0.111	SABRE
JC	Serostatus/PBI (60+)	WMHV	Model 3	0.0693897	0.048803	0.155336	-0.0262642	0.165044	SABRE
MCV	Serostatus/PBI (60+)	WMHV	Model 3	0.0256402	0.0491529	0.602016	-0.0706995	0.12198	SABRE
PBI	Serostatus/PBI (60+)	Brain volume	Model 1	-7.09654	5.17482	0.170513	-17.2392	3.04612	SABRE
Neurotropic PBI	Serostatus/PBI (60+)	Brain volume	Model 1	-4.4277	4.62025	0.338087	-13.4834	4.62798	SABRE
PBI	Serostatus/PBI (60+)	Brain volume	Model 2	-0.889059	4.89571	0.855927	-10.4846	8.70653	SABRE
Neurotropic PBI	Serostatus/PBI (60+)	Brain volume	Model 2	-0.701776	4.15543	0.865918	-8.84642	7.44287	SABRE
PBI	Serostatus/PBI (60+)	Brain volume	Model 3	3.00299	4.87887	0.538334	-6.5596	12.5656	SABRE
Neurotropic PBI	Serostatus/PBI (60+)	Brain volume	Model 3	2.12856	4.13266	0.606607	-5.97145	10.2286	SABRE
PBI	Serostatus/PBI (60+)	Hippocampal volume	Model 1	-0.192329	0.120221	0.1099	-0.427962	0.043304	SABRE
Neurotropic PBI	Serostatus/PBI (60+)	Hippocampal volume	Model 1	-0.16416	0.107305	0.126312	-0.374477	0.0461578	SABRE
PBI	Serostatus/PBI (60+)	Hippocampal volume	Model 2	0.0224535	0.130321	0.863235	-0.232976	0.277883	SABRE
Neurotropic PBI	Serostatus/PBI (60+)	Hippocampal volume	Model 2	0.000878006	0.110617	0.993668	-0.215931	0.217687	SABRE
PBI	Serostatus/PBI (60+)	Hippocampal volume	Model 3	0.0212673	0.132243	0.872262	-0.237928	0.280463	SABRE
Neurotropic PBI	Serostatus/PBI (60+)	Hippocampal volume	Model 3	0.004437	0.112024	0.968412	-0.21513	0.224004	SABRE
PBI	Serostatus/PBI (60+)	WMHV	Model 1	0.825004	0.206774	7.00678e-05	0.419727	1.23028	SABRE
Neurotropic PBI	Serostatus/PBI (60+)	WMHV	Model 1	0.613511	0.184861	0.000931026	0.251183	0.975839	SABRE
PBI	Serostatus/PBI (60+)	WMHV	Model 2	0.412013	0.206113	0.0458356	0.00803176	0.815995	SABRE
Neurotropic PBI	Serostatus/PBI (60+)	WMHV	Model 2	0.253841	0.174584	0.146213	-0.0883438	0.596025	SABRE
PBI	Serostatus/PBI (60+)	WMHV	Model 3	0.399091	0.207323	0.0544708	-0.00726305	0.805445	SABRE
Neurotropic PBI	Serostatus/PBI (60+)	WMHV	Model 3	0.248602	0.175231	0.156246	-0.0948517	0.592055	SABRE
HSV1	Serostatus/PBI (60+)	Brain volume	Model 1	-2.11417	2.84554	0.458067	-7.69144	3.46309	UKB
HSV2	Serostatus/PBI (60+)	Brain volume	Model 1	-0.241525	3.9443	0.951213	-7.97235	7.4893	UKB
VZV	Serostatus/PBI (60+)	Brain volume	Model 1	0.0130144	5.69463	0.998178	-11.1485	11.1745	UKB
EBV	Serostatus/PBI (60+)	Brain volume	Model 1	16.533	5.99326	0.00615565	4.78618	28.2798	UKB
CMV	Serostatus/PBI (60+)	Brain volume	Model 1	1.94202	2.83022	0.493125	-3.60521	7.48925	UKB
HHV6A	Serostatus/PBI (60+)	Brain volume	Model 1	-0.0384533	3.43538	0.991077	-6.77181	6.6949	UKB
HHV6B	Serostatus/PBI (60+)	Brain volume	Model 1	-0.602857	3.12706	0.847254	-6.73189	5.52617	UKB
HHV7	Serostatus/PBI (60+)	Brain volume	Model 1	-5.82191	5.54242	0.294353	-16.685	5.04123	UKB
KSHV	Serostatus/PBI (60+)	Brain volume	Model 1	-3.88079	4.64479	0.404082	-12.9846	5.223	UKB
Tg	Serostatus/PBI (60+)	Brain volume	Model 1	-0.599715	3.01725	0.842581	-6.51353	5.3141	UKB
BK	Serostatus/PBI (60+)	Brain volume	Model 1	3.73194	5.52879	0.500186	-7.10449	14.5684	UKB
JC	Serostatus/PBI (60+)	Brain volume	Model 1	-6.51935	2.7979	0.0204537	-12.0032	-1.03547	UKB
MCV	Serostatus/PBI (60+)	Brain volume	Model 1	3.08866	2.96004	0.297565	-2.71301	8.89033	UKB
HPV16	Serostatus/PBI (60+)	Brain volume	Model 1	-1.91694	8.66781	0.825119	-18.9058	15.072	UKB
HPV18	Serostatus/PBI (60+)	Brain volume	Model 1	4.00924	10.5099	0.703118	-16.5901	24.6086	UKB
Ct	Serostatus/PBI (60+)	Brain volume	Model 1	4.64843	4.28761	0.279153	-3.75529	13.0521	UKB
Hp	Serostatus/PBI (60+)	Brain volume	Model 1	0.243903	3.14686	0.938271	-5.92395	6.41176	UKB
HSV1	Serostatus/PBI (60+)	Brain volume	Model 2	-0.723083	2.6342	0.783891	-5.88612	4.43995	UKB
HSV2	Serostatus/PBI (60+)	Brain volume	Model 2	0.0811865	3.64503	0.982245	-7.06306	7.22544	UKB
VZV	Serostatus/PBI (60+)	Brain volume	Model 2	0.169141	5.26128	0.974375	-10.143	10.4813	UKB
EBV	Serostatus/PBI (60+)	Brain volume	Model 2	13.0485	5.56967	0.0197937	2.13199	23.9651	UKB
CMV	Serostatus/PBI (60+)	Brain volume	Model 2	2.13122	2.62971	0.418331	-3.02301	7.28544	UKB
HHV6A	Serostatus/PBI (60+)	Brain volume	Model 2	-0.712013	3.1995	0.824046	-6.98303	5.55901	UKB
HHV6B	Serostatus/PBI (60+)	Brain volume	Model 2	-1.75887	2.91797	0.547114	-7.47809	3.96034	UKB
HHV7	Serostatus/PBI (60+)	Brain volume	Model 2	-5.97557	5.10401	0.242624	-15.9794	4.02829	UKB
KSHV	Serostatus/PBI (60+)	Brain volume	Model 2	-2.66468	4.28295	0.534309	-11.0593	5.7299	UKB
Tg	Serostatus/PBI (60+)	Brain volume	Model 2	1.54262	2.81163	0.583648	-3.96817	7.05342	UKB
BK	Serostatus/PBI (60+)	Brain volume	Model 2	0.947162	5.1454	0.854076	-9.13782	11.0321	UKB
JC	Serostatus/PBI (60+)	Brain volume	Model 2	-6.60282	2.59392	0.0114126	-11.6869	-1.51873	UKB
MCV	Serostatus/PBI (60+)	Brain volume	Model 2	3.42931	2.72961	0.209971	-1.92072	8.77934	UKB
HPV16	Serostatus/PBI (60+)	Brain volume	Model 2	2.0199	8.14354	0.804275	-13.9414	17.9812	UKB
HPV18	Serostatus/PBI (60+)	Brain volume	Model 2	2.6375	10.1437	0.795031	-17.2441	22.5191	UKB
Ct	Serostatus/PBI (60+)	Brain volume	Model 2	4.7204	3.9578	0.233936	-3.03689	12.4777	UKB
Hp	Serostatus/PBI (60+)	Brain volume	Model 2	1.538	2.9437	0.601728	-4.23165	7.30765	UKB
HSV1	Serostatus/PBI (60+)	Brain volume	Model 3	0.445437	2.73477	0.870727	-4.91471	5.80558	UKB
HSV2	Serostatus/PBI (60+)	Brain volume	Model 3	-1.16051	3.69916	0.753958	-8.41086	6.08985	UKB
VZV	Serostatus/PBI (60+)	Brain volume	Model 3	-0.653352	5.43871	0.904463	-11.3132	10.0065	UKB
EBV	Serostatus/PBI (60+)	Brain volume	Model 3	12.0191	5.63677	0.0338251	0.971024	23.0672	UKB
CMV	Serostatus/PBI (60+)	Brain volume	Model 3	1.99098	2.67536	0.457361	-3.25271	7.23468	UKB
HHV6A	Serostatus/PBI (60+)	Brain volume	Model 3	-0.849832	3.21603	0.791776	-7.15325	5.45359	UKB
HHV6B	Serostatus/PBI (60+)	Brain volume	Model 3	-1.9198	2.96187	0.517388	-7.72506	3.88547	UKB
HHV7	Serostatus/PBI (60+)	Brain volume	Model 3	-6.55284	5.13578	0.203006	-16.619	3.5133	UKB
KSHV	Serostatus/PBI (60+)	Brain volume	Model 3	-3.03758	4.36	0.486553	-11.5832	5.50802	UKB
Tg	Serostatus/PBI (60+)	Brain volume	Model 3	1.60533	2.84742	0.573337	-3.97561	7.18627	UKB
BK	Serostatus/PBI (60+)	Brain volume	Model 3	0.256517	5.2154	0.960806	-9.96567	10.4787	UKB
JC	Serostatus/PBI (60+)	Brain volume	Model 3	-7.1509	2.62388	0.00681449	-12.2937	-2.0081	UKB
MCV	Serostatus/PBI (60+)	Brain volume	Model 3	3.28654	2.783	0.238597	-2.16814	8.74121	UKB
HPV16	Serostatus/PBI (60+)	Brain volume	Model 3	3.13828	8.23687	0.703479	-13.006	19.2825	UKB
HPV18	Serostatus/PBI (60+)	Brain volume	Model 3	0.871267	10.3741	0.933126	-19.4619	21.2044	UKB
Ct	Serostatus/PBI (60+)	Brain volume	Model 3	4.14907	4.11543	0.314212	-3.91717	12.2153	UKB
Hp	Serostatus/PBI (60+)	Brain volume	Model 3	1.7449	2.99042	0.560014	-4.11633	7.60613	UKB
HSV1	Serostatus/PBI (60+)	Hippocampal volume	Model 1	0.0149263	0.065661	0.820325	-0.113769	0.143622	UKB
HSV2	Serostatus/PBI (60+)	Hippocampal volume	Model 1	0.0105529	0.0909392	0.907694	-0.167688	0.188794	UKB
VZV	Serostatus/PBI (60+)	Hippocampal volume	Model 1	-0.131159	0.131083	0.317826	-0.388082	0.125764	UKB
EBV	Serostatus/PBI (60+)	Hippocampal volume	Model 1	0.086957	0.139796	0.534389	-0.187043	0.360957	UKB
CMV	Serostatus/PBI (60+)	Hippocampal volume	Model 1	-0.0053484	0.0653035	0.934779	-0.133343	0.122646	UKB
HHV6A	Serostatus/PBI (60+)	Hippocampal volume	Model 1	0.0896494	0.0790416	0.257599	-0.0652722	0.244571	UKB
HHV6B	Serostatus/PBI (60+)	Hippocampal volume	Model 1	-0.115872	0.0717986	0.107596	-0.256597	0.0248537	UKB
HHV7	Serostatus/PBI (60+)	Hippocampal volume	Model 1	-0.0154897	0.128014	0.90377	-0.266397	0.235417	UKB
KSHV	Serostatus/PBI (60+)	Hippocampal volume	Model 1	-0.232098	0.106392	0.0299064	-0.440626	-0.0235706	UKB
Tg	Serostatus/PBI (60+)	Hippocampal volume	Model 1	0.0315504	0.0695477	0.650403	-0.104763	0.167864	UKB
BK	Serostatus/PBI (60+)	Hippocampal volume	Model 1	0.163812	0.127225	0.198867	-0.0855479	0.413173	UKB
JC	Serostatus/PBI (60+)	Hippocampal volume	Model 1	-0.023988	0.0650625	0.712613	-0.151511	0.103535	UKB
MCV	Serostatus/PBI (60+)	Hippocampal volume	Model 1	0.122638	0.068009	0.0723333	-0.0106593	0.255936	UKB
HPV16	Serostatus/PBI (60+)	Hippocampal volume	Model 1	0.36031	0.198802	0.0709065	-0.0293418	0.749963	UKB
HPV18	Serostatus/PBI (60+)	Hippocampal volume	Model 1	0.453027	0.240993	0.0610835	-0.0193188	0.925373	UKB
Ct	Serostatus/PBI (60+)	Hippocampal volume	Model 1	-0.0575578	0.0989908	0.561369	-0.25158	0.136464	UKB
Hp	Serostatus/PBI (60+)	Hippocampal volume	Model 1	0.0827235	0.0724018	0.254117	-0.059184	0.224631	UKB
HSV1	Serostatus/PBI (60+)	Hippocampal volume	Model 2	0.0209667	0.0656436	0.749644	-0.107695	0.149628	UKB
HSV2	Serostatus/PBI (60+)	Hippocampal volume	Model 2	-0.000504998	0.0908372	0.995568	-0.178546	0.177536	UKB
VZV	Serostatus/PBI (60+)	Hippocampal volume	Model 2	-0.150438	0.13083	0.25111	-0.406864	0.105988	UKB
EBV	Serostatus/PBI (60+)	Hippocampal volume	Model 2	0.0572575	0.140018	0.682883	-0.217177	0.331692	UKB
CMV	Serostatus/PBI (60+)	Hippocampal volume	Model 2	-0.00638476	0.0656047	0.922536	-0.13497	0.122201	UKB
HHV6A	Serostatus/PBI (60+)	Hippocampal volume	Model 2	0.0759632	0.0796209	0.34082	-0.0800936	0.23202	UKB
HHV6B	Serostatus/PBI (60+)	Hippocampal volume	Model 2	-0.140445	0.0723117	0.053047	-0.282176	0.00128615	UKB
HHV7	Serostatus/PBI (60+)	Hippocampal volume	Model 2	-0.000475761	0.127485	0.997025	-0.250346	0.249394	UKB
KSHV	Serostatus/PBI (60+)	Hippocampal volume	Model 2	-0.22196	0.106037	0.0371679	-0.429791	-0.0141277	UKB
Tg	Serostatus/PBI (60+)	Hippocampal volume	Model 2	0.04419	0.0700569	0.528669	-0.0931216	0.181502	UKB
BK	Serostatus/PBI (60+)	Hippocampal volume	Model 2	0.130361	0.128015	0.309343	-0.120548	0.381271	UKB
JC	Serostatus/PBI (60+)	Hippocampal volume	Model 2	-0.03509	0.0653012	0.591421	-0.16308	0.0929004	UKB
MCV	Serostatus/PBI (60+)	Hippocampal volume	Model 2	0.118281	0.0678612	0.0823618	-0.0147273	0.251289	UKB
HPV16	Serostatus/PBI (60+)	Hippocampal volume	Model 2	0.355219	0.201933	0.0795807	-0.0405691	0.751006	UKB
HPV18	Serostatus/PBI (60+)	Hippocampal volume	Model 2	0.357886	0.251977	0.156555	-0.135989	0.851762	UKB
Ct	Serostatus/PBI (60+)	Hippocampal volume	Model 2	-0.0735541	0.0987732	0.45705	-0.26715	0.120041	UKB
Hp	Serostatus/PBI (60+)	Hippocampal volume	Model 2	0.0828146	0.0732378	0.259058	-0.0607314	0.226361	UKB
HSV1	Serostatus/PBI (60+)	Hippocampal volume	Model 3	0.00978005	0.0680755	0.885865	-0.123648	0.143208	UKB
HSV2	Serostatus/PBI (60+)	Hippocampal volume	Model 3	-0.0173455	0.0920905	0.850732	-0.197843	0.163152	UKB
VZV	Serostatus/PBI (60+)	Hippocampal volume	Model 3	-0.133794	0.135159	0.323049	-0.398707	0.131118	UKB
EBV	Serostatus/PBI (60+)	Hippocampal volume	Model 3	0.0320303	0.141388	0.82094	-0.245091	0.309151	UKB
CMV	Serostatus/PBI (60+)	Hippocampal volume	Model 3	-0.0058674	0.0666579	0.92992	-0.136517	0.124782	UKB
HHV6A	Serostatus/PBI (60+)	Hippocampal volume	Model 3	0.0648139	0.0799744	0.418356	-0.091936	0.221564	UKB
HHV6B	Serostatus/PBI (60+)	Hippocampal volume	Model 3	-0.144434	0.0732954	0.0497244	-0.288093	-0.000774512	UKB
HHV7	Serostatus/PBI (60+)	Hippocampal volume	Model 3	-0.0325545	0.128183	0.7997	-0.283794	0.218684	UKB
KSHV	Serostatus/PBI (60+)	Hippocampal volume	Model 3	-0.246101	0.107662	0.0229831	-0.457119	-0.0350839	UKB
Tg	Serostatus/PBI (60+)	Hippocampal volume	Model 3	0.0350339	0.0708908	0.621542	-0.103912	0.17398	UKB
BK	Serostatus/PBI (60+)	Hippocampal volume	Model 3	0.143391	0.129552	0.26929	-0.110532	0.397314	UKB
JC	Serostatus/PBI (60+)	Hippocampal volume	Model 3	-0.0146219	0.0661344	0.825175	-0.144245	0.115002	UKB
MCV	Serostatus/PBI (60+)	Hippocampal volume	Model 3	0.106092	0.0691669	0.126157	-0.0294755	0.241659	UKB
HPV16	Serostatus/PBI (60+)	Hippocampal volume	Model 3	0.312212	0.20427	0.127496	-0.0881565	0.712581	UKB
HPV18	Serostatus/PBI (60+)	Hippocampal volume	Model 3	0.362508	0.257375	0.160061	-0.141948	0.866964	UKB
Ct	Serostatus/PBI (60+)	Hippocampal volume	Model 3	-0.107557	0.102428	0.294561	-0.308317	0.0932028	UKB
Hp	Serostatus/PBI (60+)	Hippocampal volume	Model 3	0.0650937	0.0743868	0.38226	-0.0807045	0.210892	UKB
HSV1	Serostatus/PBI (60+)	WMHV	Model 1	0.0765379	0.114587	0.504674	-0.148053	0.301129	UKB
HSV2	Serostatus/PBI (60+)	WMHV	Model 1	-0.047885	0.158783	0.763182	-0.3591	0.26333	UKB
VZV	Serostatus/PBI (60+)	WMHV	Model 1	-0.344456	0.228433	0.132613	-0.792186	0.103273	UKB
EBV	Serostatus/PBI (60+)	WMHV	Model 1	-0.06336	0.244247	0.795494	-0.542084	0.415364	UKB
CMV	Serostatus/PBI (60+)	WMHV	Model 1	-0.0340891	0.114021	0.765166	-0.257571	0.189393	UKB
HHV6A	Serostatus/PBI (60+)	WMHV	Model 1	-0.0231172	0.13831	0.86737	-0.294204	0.247969	UKB
HHV6B	Serostatus/PBI (60+)	WMHV	Model 1	-0.251957	0.125086	0.0448584	-0.497125	-0.00678895	UKB
HHV7	Serostatus/PBI (60+)	WMHV	Model 1	0.0358746	0.223541	0.872607	-0.402265	0.474014	UKB
KSHV	Serostatus/PBI (60+)	WMHV	Model 1	0.15925	0.187001	0.395104	-0.207271	0.525771	UKB
Tg	Serostatus/PBI (60+)	WMHV	Model 1	0.0776013	0.121408	0.523187	-0.160358	0.315561	UKB
BK	Serostatus/PBI (60+)	WMHV	Model 1	-0.413451	0.221513	0.0629323	-0.847616	0.0207135	UKB
JC	Serostatus/PBI (60+)	WMHV	Model 1	-0.220686	0.112941	0.0516151	-0.44205	0.000677783	UKB
MCV	Serostatus/PBI (60+)	WMHV	Model 1	-0.176636	0.118962	0.138626	-0.409802	0.0565293	UKB
HPV16	Serostatus/PBI (60+)	WMHV	Model 1	0.122419	0.348942	0.725958	-0.561507	0.806345	UKB
HPV18	Serostatus/PBI (60+)	WMHV	Model 1	-0.130251	0.423185	0.758455	-0.959693	0.699192	UKB
Ct	Serostatus/PBI (60+)	WMHV	Model 1	-0.136007	0.172784	0.431806	-0.474664	0.20265	UKB
Hp	Serostatus/PBI (60+)	WMHV	Model 1	0.08592	0.126606	0.497879	-0.162227	0.334067	UKB
HSV1	Serostatus/PBI (60+)	WMHV	Model 2	0.022051	0.111095	0.842798	-0.195695	0.239797	UKB
HSV2	Serostatus/PBI (60+)	WMHV	Model 2	-0.0544316	0.153684	0.723455	-0.355653	0.24679	UKB
VZV	Serostatus/PBI (60+)	WMHV	Model 2	-0.28399	0.221274	0.200331	-0.717687	0.149706	UKB
EBV	Serostatus/PBI (60+)	WMHV	Model 2	0.040408	0.236994	0.86473	-0.424101	0.504917	UKB
CMV	Serostatus/PBI (60+)	WMHV	Model 2	-0.0291327	0.111007	0.793162	-0.246706	0.18844	UKB
HHV6A	Serostatus/PBI (60+)	WMHV	Model 2	0.0412698	0.134918	0.759902	-0.223169	0.305709	UKB
HHV6B	Serostatus/PBI (60+)	WMHV	Model 2	-0.192486	0.12263	0.117551	-0.43284	0.0478687	UKB
HHV7	Serostatus/PBI (60+)	WMHV	Model 2	-0.0246522	0.215727	0.909096	-0.447477	0.398173	UKB
KSHV	Serostatus/PBI (60+)	WMHV	Model 2	0.106789	0.18063	0.554829	-0.247245	0.460823	UKB
Tg	Serostatus/PBI (60+)	WMHV	Model 2	-0.00487486	0.118629	0.967249	-0.237388	0.227639	UKB
BK	Serostatus/PBI (60+)	WMHV	Model 2	-0.292326	0.216348	0.177654	-0.716369	0.131716	UKB
JC	Serostatus/PBI (60+)	WMHV	Model 2	-0.171288	0.110116	0.120878	-0.387116	0.0445408	UKB
MCV	Serostatus/PBI (60+)	WMHV	Model 2	-0.190961	0.114888	0.0975259	-0.416141	0.0342186	UKB
HPV16	Serostatus/PBI (60+)	WMHV	Model 2	-0.0920773	0.343419	0.788792	-0.765179	0.581024	UKB
HPV18	Serostatus/PBI (60+)	WMHV	Model 2	-0.262369	0.427556	0.539913	-1.10038	0.575641	UKB
Ct	Serostatus/PBI (60+)	WMHV	Model 2	-0.169224	0.167015	0.311771	-0.496574	0.158127	UKB
Hp	Serostatus/PBI (60+)	WMHV	Model 2	0.0459197	0.124168	0.711779	-0.19745	0.289289	UKB
HSV1	Serostatus/PBI (60+)	WMHV	Model 3	0.058184	0.115747	0.615569	-0.16868	0.285048	UKB
HSV2	Serostatus/PBI (60+)	WMHV	Model 3	-0.0828125	0.156572	0.597272	-0.389693	0.224069	UKB
VZV	Serostatus/PBI (60+)	WMHV	Model 3	-0.289795	0.229652	0.208004	-0.739914	0.160324	UKB
EBV	Serostatus/PBI (60+)	WMHV	Model 3	0.00386067	0.240508	0.987204	-0.467536	0.475257	UKB
CMV	Serostatus/PBI (60+)	WMHV	Model 3	-0.0351624	0.113362	0.756649	-0.257352	0.187027	UKB
HHV6A	Serostatus/PBI (60+)	WMHV	Model 3	0.0295543	0.13617	0.82833	-0.237339	0.296448	UKB
HHV6B	Serostatus/PBI (60+)	WMHV	Model 3	-0.184774	0.125027	0.140528	-0.429828	0.0602795	UKB
HHV7	Serostatus/PBI (60+)	WMHV	Model 3	-0.0140403	0.21805	0.948704	-0.441417	0.413337	UKB
KSHV	Serostatus/PBI (60+)	WMHV	Model 3	0.0821326	0.184691	0.656865	-0.279861	0.444126	UKB
Tg	Serostatus/PBI (60+)	WMHV	Model 3	0.00694239	0.120624	0.954144	-0.229481	0.243365	UKB
BK	Serostatus/PBI (60+)	WMHV	Model 3	-0.278181	0.220218	0.20753	-0.709808	0.153447	UKB
JC	Serostatus/PBI (60+)	WMHV	Model 3	-0.186648	0.111967	0.0965967	-0.406104	0.032808	UKB
MCV	Serostatus/PBI (60+)	WMHV	Model 3	-0.170801	0.117676	0.147734	-0.401446	0.0598433	UKB
HPV16	Serostatus/PBI (60+)	WMHV	Model 3	-0.0731069	0.348805	0.834133	-0.756765	0.610551	UKB
HPV18	Serostatus/PBI (60+)	WMHV	Model 3	-0.191129	0.439083	0.663675	-1.05173	0.669474	UKB
Ct	Serostatus/PBI (60+)	WMHV	Model 3	-0.236448	0.173998	0.17523	-0.577484	0.104588	UKB
Hp	Serostatus/PBI (60+)	WMHV	Model 3	0.0307169	0.12668	0.808583	-0.217576	0.27901	UKB
PBI	Serostatus/PBI (60+)	Brain volume	Model 1	-1.05753	11.2723	0.925316	-23.1512	21.0361	UKB
Neurotropic PBI	Serostatus/PBI (60+)	Brain volume	Model 1	-7.02814	9.24947	0.447936	-25.1571	11.1008	UKB
PBI	Serostatus/PBI (60+)	Brain volume	Model 2	1.5816	10.5708	0.881165	-19.1371	22.3003	UKB
Neurotropic PBI	Serostatus/PBI (60+)	Brain volume	Model 2	-5.31649	8.61824	0.537776	-22.2082	11.5753	UKB
PBI	Serostatus/PBI (60+)	Brain volume	Model 3	0.0456703	10.7602	0.996616	-21.0443	21.1357	UKB
Neurotropic PBI	Serostatus/PBI (60+)	Brain volume	Model 3	-6.35233	8.70982	0.466389	-23.4236	10.7189	UKB
PBI	Serostatus/PBI (60+)	Hippocampal volume	Model 1	0.138749	0.259779	0.593659	-0.370418	0.647916	UKB
Neurotropic PBI	Serostatus/PBI (60+)	Hippocampal volume	Model 1	-0.115827	0.213356	0.587609	-0.534005	0.302351	UKB
PBI	Serostatus/PBI (60+)	Hippocampal volume	Model 2	0.0800867	0.263402	0.761302	-0.43618	0.596354	UKB
Neurotropic PBI	Serostatus/PBI (60+)	Hippocampal volume	Model 2	-0.150357	0.214735	0.484346	-0.571237	0.270523	UKB
PBI	Serostatus/PBI (60+)	Hippocampal volume	Model 3	0.00990503	0.267838	0.970525	-0.515057	0.534867	UKB
Neurotropic PBI	Serostatus/PBI (60+)	Hippocampal volume	Model 3	-0.182269	0.216736	0.401058	-0.607072	0.242535	UKB
PBI	Serostatus/PBI (60+)	WMHV	Model 1	-0.601286	0.452552	0.184955	-1.48829	0.285716	UKB
Neurotropic PBI	Serostatus/PBI (60+)	WMHV	Model 1	-0.378751	0.372126	0.309578	-1.10812	0.350616	UKB
PBI	Serostatus/PBI (60+)	WMHV	Model 2	-0.652426	0.444218	0.14296	-1.52309	0.218241	UKB
Neurotropic PBI	Serostatus/PBI (60+)	WMHV	Model 2	-0.360471	0.363081	0.321601	-1.07211	0.351167	UKB
PBI	Serostatus/PBI (60+)	WMHV	Model 3	-0.669704	0.453837	0.141123	-1.55922	0.219816	UKB
Neurotropic PBI	Serostatus/PBI (60+)	WMHV	Model 3	-0.36481	0.368443	0.322931	-1.08696	0.357338	UKB
HSV1	Serostatus/PBI (60+)	Brain volume	Model 1	1.71315	1.84364	0.352773	-1.90038	5.32669	Meta-analysis
HSV1	Serostatus/PBI (60+)	Brain volume	Model 2	1.76298	1.58428	0.265795	-1.3422	4.86816	Meta-analysis
HSV1	Serostatus/PBI (60+)	Brain volume	Model 3	2.97818	1.15254	0.00976559	0.719206	5.23715	Meta-analysis
HSV2	Serostatus/PBI (60+)	Brain volume	Model 1	3.98905	5.25076	0.447428	-6.30243	14.2805	Meta-analysis
HSV2	Serostatus/PBI (60+)	Brain volume	Model 2	2.64185	4.78529	0.580895	-6.73732	12.021	Meta-analysis
HSV2	Serostatus/PBI (60+)	Brain volume	Model 3	2.23233	4.32164	0.605472	-6.23808	10.7027	Meta-analysis
VZV	Serostatus/PBI (60+)	Brain volume	Model 1	-0.192484	1.27205	0.879725	-2.6857	2.30073	Meta-analysis
VZV	Serostatus/PBI (60+)	Brain volume	Model 2	0.683454	1.52639	0.654328	-2.30827	3.67518	Meta-analysis
VZV	Serostatus/PBI (60+)	Brain volume	Model 3	0.527949	1.39093	0.704268	-2.19828	3.25418	Meta-analysis
EBV	Serostatus/PBI (60+)	Brain volume	Model 1	4.84461	5.37991	0.367854	-5.70002	15.3892	Meta-analysis
EBV	Serostatus/PBI (60+)	Brain volume	Model 2	2.33059	4.68242	0.618673	-6.84695	11.5081	Meta-analysis
EBV	Serostatus/PBI (60+)	Brain volume	Model 3	2.73048	3.61339	0.449855	-4.35176	9.81272	Meta-analysis
CMV	Serostatus/PBI (60+)	Brain volume	Model 1	1.07321	1.77454	0.545325	-2.40489	4.5513	Meta-analysis
CMV	Serostatus/PBI (60+)	Brain volume	Model 2	3.08792	1.17902	0.00881731	0.777041	5.3988	Meta-analysis
CMV	Serostatus/PBI (60+)	Brain volume	Model 3	2.98708	1.17668	0.0111304	0.680798	5.29337	Meta-analysis
HHV6A	Serostatus/PBI (60+)	Brain volume	Model 1	-2.18502	1.15248	0.0579691	-4.44387	0.0738377	Meta-analysis
HHV6A	Serostatus/PBI (60+)	Brain volume	Model 2	-1.96903	1.2908	0.127151	-4.49901	0.56094	Meta-analysis
HHV6A	Serostatus/PBI (60+)	Brain volume	Model 3	-1.86218	1.27251	0.14336	-4.35629	0.631934	Meta-analysis
HHV6B	Serostatus/PBI (60+)	Brain volume	Model 1	1.02567	1.07582	0.340397	-1.08294	3.13427	Meta-analysis
HHV6B	Serostatus/PBI (60+)	Brain volume	Model 2	-0.13004	0.949398	0.891054	-1.99086	1.73078	Meta-analysis
HHV6B	Serostatus/PBI (60+)	Brain volume	Model 3	-0.405011	0.943921	0.66787	-2.2551	1.44507	Meta-analysis
HHV7	Serostatus/PBI (60+)	Brain volume	Model 1	0.711488	2.42327	0.769058	-4.03812	5.46109	Meta-analysis
HHV7	Serostatus/PBI (60+)	Brain volume	Model 2	-1.15386	2.23344	0.605415	-5.53141	3.22369	Meta-analysis
HHV7	Serostatus/PBI (60+)	Brain volume	Model 3	-1.45634	2.44389	0.551237	-6.24637	3.3337	Meta-analysis
KSHV	Serostatus/PBI (60+)	Brain volume	Model 1	-3.83806	3.25404	0.23821	-10.216	2.53987	Meta-analysis
KSHV	Serostatus/PBI (60+)	Brain volume	Model 2	-2.2127	2.91905	0.448439	-7.93403	3.50864	Meta-analysis
KSHV	Serostatus/PBI (60+)	Brain volume	Model 3	-2.25571	2.92615	0.440778	-7.99096	3.47954	Meta-analysis
Tg	Serostatus/PBI (60+)	Brain volume	Model 1	1.17852	2.75586	0.668912	-4.22296	6.58	Meta-analysis
Tg	Serostatus/PBI (60+)	Brain volume	Model 2	1.63211	2.22823	0.463882	-2.73523	5.99945	Meta-analysis
Tg	Serostatus/PBI (60+)	Brain volume	Model 3	1.61129	1.99508	0.419302	-2.29906	5.52164	Meta-analysis
BK	Serostatus/PBI (60+)	Brain volume	Model 1	1.72297	1.65879	0.298948	-1.52825	4.97419	Meta-analysis
BK	Serostatus/PBI (60+)	Brain volume	Model 2	0.652993	1.45844	0.654345	-2.20554	3.51153	Meta-analysis
BK	Serostatus/PBI (60+)	Brain volume	Model 3	0.658711	1.44409	0.648288	-2.17171	3.48913	Meta-analysis
JC	Serostatus/PBI (60+)	Brain volume	Model 1	-4.08491	1.07263	0.000139925	-6.18726	-1.98255	Meta-analysis
JC	Serostatus/PBI (60+)	Brain volume	Model 2	-2.33582	1.74046	0.179572	-5.74712	1.07548	Meta-analysis
JC	Serostatus/PBI (60+)	Brain volume	Model 3	-2.57855	1.91902	0.179052	-6.33984	1.18274	Meta-analysis
MCV	Serostatus/PBI (60+)	Brain volume	Model 1	-1.37987	1.48215	0.351857	-4.28488	1.52514	Meta-analysis
MCV	Serostatus/PBI (60+)	Brain volume	Model 2	-0.610607	1.13289	0.589898	-2.83107	1.60985	Meta-analysis
MCV	Serostatus/PBI (60+)	Brain volume	Model 3	-0.653783	1.01514	0.519553	-2.64345	1.33588	Meta-analysis
HPV16	Serostatus/PBI (60+)	Brain volume	Model 1	1.27986	2.65969	0.63037	-3.93314	6.49286	Meta-analysis
HPV16	Serostatus/PBI (60+)	Brain volume	Model 2	2.94399	3.54561	0.406358	-4.0054	9.89338	Meta-analysis
HPV16	Serostatus/PBI (60+)	Brain volume	Model 3	3.63658	3.87605	0.348133	-3.96048	11.2336	Meta-analysis
HPV18	Serostatus/PBI (60+)	Brain volume	Model 1	3.75329	2.67009	0.159819	-1.48008	8.98667	Meta-analysis
HPV18	Serostatus/PBI (60+)	Brain volume	Model 2	3.48418	2.35124	0.138382	-1.12426	8.09262	Meta-analysis
HPV18	Serostatus/PBI (60+)	Brain volume	Model 3	3.78844	2.33559	0.104792	-0.789307	8.36619	Meta-analysis
Ct	Serostatus/PBI (60+)	Brain volume	Model 1	0.159891	1.95023	0.934658	-3.66255	3.98234	Meta-analysis
Ct	Serostatus/PBI (60+)	Brain volume	Model 2	0.213796	1.25907	0.865164	-2.25398	2.68157	Meta-analysis
Ct	Serostatus/PBI (60+)	Brain volume	Model 3	0.477835	1.15301	0.678563	-1.78206	2.73773	Meta-analysis
Hp	Serostatus/PBI (60+)	Brain volume	Model 1	-0.638274	1.15361	0.580067	-2.89934	1.62279	Meta-analysis
Hp	Serostatus/PBI (60+)	Brain volume	Model 2	0.831405	1.03498	0.4218	-1.19716	2.85997	Meta-analysis
Hp	Serostatus/PBI (60+)	Brain volume	Model 3	1.4966	1.03383	0.147721	-0.529703	3.52291	Meta-analysis
PBI	Serostatus/PBI (60+)	Brain volume	Model 1	1.1117	7.34393	0.879679	-13.2824	15.5058	Meta-analysis
PBI	Serostatus/PBI (60+)	Brain volume	Model 2	1.78624	4.04476	0.658766	-6.1415	9.71397	Meta-analysis
PBI	Serostatus/PBI (60+)	Brain volume	Model 3	4.1482	4.03055	0.303391	-3.75168	12.0481	Meta-analysis
Neurotropic PBI	Serostatus/PBI (60+)	Brain volume	Model 1	0.205359	5.95215	0.972477	-11.4609	11.8716	Meta-analysis
Neurotropic PBI	Serostatus/PBI (60+)	Brain volume	Model 2	0.520145	3.35338	0.876734	-6.05247	7.09276	Meta-analysis
Neurotropic PBI	Serostatus/PBI (60+)	Brain volume	Model 3	1.93945	3.33338	0.560684	-4.59398	8.47287	Meta-analysis
HSV1	Serostatus/PBI (60+)	Hippocampal volume	Model 1	-0.0166342	0.0282193	0.555551	-0.071944	0.0386755	Meta-analysis
HSV1	Serostatus/PBI (60+)	Hippocampal volume	Model 2	0.00100543	0.0279806	0.971336	-0.0538366	0.0558474	Meta-analysis
HSV1	Serostatus/PBI (60+)	Hippocampal volume	Model 3	0.00202864	0.0287787	0.943803	-0.0543776	0.0584348	Meta-analysis
HSV2	Serostatus/PBI (60+)	Hippocampal volume	Model 1	-0.0246149	0.046216	0.594307	-0.115198	0.0659685	Meta-analysis
HSV2	Serostatus/PBI (60+)	Hippocampal volume	Model 2	0.0400869	0.0382483	0.294606	-0.0348797	0.115054	Meta-analysis
HSV2	Serostatus/PBI (60+)	Hippocampal volume	Model 3	0.0377238	0.0386495	0.32904	-0.0380292	0.113477	Meta-analysis
VZV	Serostatus/PBI (60+)	Hippocampal volume	Model 1	-0.0668157	0.0288438	0.0205329	-0.12335	-0.0102818	Meta-analysis
VZV	Serostatus/PBI (60+)	Hippocampal volume	Model 2	-0.0812814	0.0284046	0.00421564	-0.136954	-0.0256084	Meta-analysis
VZV	Serostatus/PBI (60+)	Hippocampal volume	Model 3	-0.0829946	0.0287359	0.00387474	-0.139317	-0.0266722	Meta-analysis
EBV	Serostatus/PBI (60+)	Hippocampal volume	Model 1	0.0480844	0.0579028	0.406294	-0.065405	0.161574	Meta-analysis
EBV	Serostatus/PBI (60+)	Hippocampal volume	Model 2	0.0781995	0.0574392	0.173377	-0.0343813	0.19078	Meta-analysis
EBV	Serostatus/PBI (60+)	Hippocampal volume	Model 3	0.0818251	0.0583833	0.16106	-0.0326062	0.196256	Meta-analysis
CMV	Serostatus/PBI (60+)	Hippocampal volume	Model 1	0.00948546	0.0280693	0.735416	-0.0455303	0.0645013	Meta-analysis
CMV	Serostatus/PBI (60+)	Hippocampal volume	Model 2	0.0320718	0.0291321	0.270936	-0.0250271	0.0891708	Meta-analysis
CMV	Serostatus/PBI (60+)	Hippocampal volume	Model 3	0.0356127	0.0296112	0.229102	-0.0224253	0.0936506	Meta-analysis
HHV6A	Serostatus/PBI (60+)	Hippocampal volume	Model 1	-0.00155342	0.02608	0.952503	-0.0526702	0.0495634	Meta-analysis
HHV6A	Serostatus/PBI (60+)	Hippocampal volume	Model 2	0.0169832	0.0258247	0.510774	-0.0336333	0.0675997	Meta-analysis
HHV6A	Serostatus/PBI (60+)	Hippocampal volume	Model 3	0.0171393	0.0260219	0.510121	-0.0338636	0.0681421	Meta-analysis
HHV6B	Serostatus/PBI (60+)	Hippocampal volume	Model 1	-0.0269165	0.0314803	0.392537	-0.0886178	0.0347849	Meta-analysis
HHV6B	Serostatus/PBI (60+)	Hippocampal volume	Model 2	-0.0398849	0.0407174	0.327306	-0.119691	0.0399212	Meta-analysis
HHV6B	Serostatus/PBI (60+)	Hippocampal volume	Model 3	-0.0400796	0.0414381	0.333436	-0.121298	0.0411391	Meta-analysis
HHV7	Serostatus/PBI (60+)	Hippocampal volume	Model 1	-0.000447854	0.0345557	0.989659	-0.0681771	0.0672814	Meta-analysis
HHV7	Serostatus/PBI (60+)	Hippocampal volume	Model 2	0.00733803	0.0273506	0.788472	-0.0462692	0.0609452	Meta-analysis
HHV7	Serostatus/PBI (60+)	Hippocampal volume	Model 3	0.00664165	0.0260187	0.798519	-0.044355	0.0576383	Meta-analysis
KSHV	Serostatus/PBI (60+)	Hippocampal volume	Model 1	-0.139695	0.0896683	0.119255	-0.315445	0.0360549	Meta-analysis
KSHV	Serostatus/PBI (60+)	Hippocampal volume	Model 2	-0.107067	0.103241	0.299711	-0.30942	0.0952863	Meta-analysis
KSHV	Serostatus/PBI (60+)	Hippocampal volume	Model 3	-0.121114	0.110855	0.274593	-0.33839	0.0961614	Meta-analysis
Tg	Serostatus/PBI (60+)	Hippocampal volume	Model 1	-0.0132427	0.028664	0.644084	-0.0694242	0.0429388	Meta-analysis
Tg	Serostatus/PBI (60+)	Hippocampal volume	Model 2	0.0131269	0.0284507	0.64452	-0.0426366	0.0688903	Meta-analysis
Tg	Serostatus/PBI (60+)	Hippocampal volume	Model 3	0.00533661	0.0287477	0.85273	-0.0510089	0.0616821	Meta-analysis
BK	Serostatus/PBI (60+)	Hippocampal volume	Model 1	0.101342	0.0805762	0.208494	-0.0565873	0.259271	Meta-analysis
BK	Serostatus/PBI (60+)	Hippocampal volume	Model 2	0.0916739	0.0667823	0.169837	-0.0392193	0.222567	Meta-analysis
BK	Serostatus/PBI (60+)	Hippocampal volume	Model 3	0.105113	0.0740856	0.155956	-0.0400948	0.250321	Meta-analysis
JC	Serostatus/PBI (60+)	Hippocampal volume	Model 1	-0.0383481	0.0243778	0.115701	-0.0861286	0.00943238	Meta-analysis
JC	Serostatus/PBI (60+)	Hippocampal volume	Model 2	-0.0426876	0.0244531	0.0808641	-0.0906156	0.00524044	Meta-analysis
JC	Serostatus/PBI (60+)	Hippocampal volume	Model 3	-0.0362662	0.0246188	0.140722	-0.0845191	0.0119867	Meta-analysis
MCV	Serostatus/PBI (60+)	Hippocampal volume	Model 1	0.0234641	0.0367552	0.523222	-0.0485762	0.0955043	Meta-analysis
MCV	Serostatus/PBI (60+)	Hippocampal volume	Model 2	0.0254303	0.0345429	0.461613	-0.0422738	0.0931343	Meta-analysis
MCV	Serostatus/PBI (60+)	Hippocampal volume	Model 3	0.0184992	0.0325582	0.569907	-0.0453149	0.0823134	Meta-analysis
HPV16	Serostatus/PBI (60+)	Hippocampal volume	Model 1	0.0487091	0.100983	0.629557	-0.149217	0.246635	Meta-analysis
HPV16	Serostatus/PBI (60+)	Hippocampal volume	Model 2	0.0314081	0.0683073	0.645655	-0.102474	0.16529	Meta-analysis
HPV16	Serostatus/PBI (60+)	Hippocampal volume	Model 3	0.0235504	0.0607351	0.698196	-0.0954903	0.142591	Meta-analysis
HPV18	Serostatus/PBI (60+)	Hippocampal volume	Model 1	0.0682231	0.107091	0.524089	-0.141676	0.278122	Meta-analysis
HPV18	Serostatus/PBI (60+)	Hippocampal volume	Model 2	0.0161877	0.0644054	0.801551	-0.110047	0.142422	Meta-analysis
HPV18	Serostatus/PBI (60+)	Hippocampal volume	Model 3	0.0418678	0.0873007	0.631525	-0.129242	0.212977	Meta-analysis
Ct	Serostatus/PBI (60+)	Hippocampal volume	Model 1	-0.0384084	0.0276719	0.16514	-0.0926454	0.0158286	Meta-analysis
Ct	Serostatus/PBI (60+)	Hippocampal volume	Model 2	0.00196157	0.0298368	0.947582	-0.0565186	0.0604418	Meta-analysis
Ct	Serostatus/PBI (60+)	Hippocampal volume	Model 3	-0.010573	0.0367422	0.773528	-0.0825877	0.0614416	Meta-analysis
Hp	Serostatus/PBI (60+)	Hippocampal volume	Model 1	0.0499838	0.0407675	0.220172	-0.0299205	0.129888	Meta-analysis
Hp	Serostatus/PBI (60+)	Hippocampal volume	Model 2	0.0549107	0.0362313	0.129631	-0.0161026	0.125924	Meta-analysis
Hp	Serostatus/PBI (60+)	Hippocampal volume	Model 3	0.0392489	0.0270332	0.146535	-0.0137361	0.092234	Meta-analysis
PBI	Serostatus/PBI (60+)	Hippocampal volume	Model 1	-0.101205	0.0995461	0.309314	-0.296315	0.0939056	Meta-analysis
PBI	Serostatus/PBI (60+)	Hippocampal volume	Model 2	0.0339604	0.102201	0.739671	-0.166354	0.234275	Meta-analysis
PBI	Serostatus/PBI (60+)	Hippocampal volume	Model 3	0.0218621	0.103638	0.83293	-0.181269	0.224993	Meta-analysis
Neurotropic PBI	Serostatus/PBI (60+)	Hippocampal volume	Model 1	-0.144242	0.0826999	0.0811312	-0.306334	0.0178499	Meta-analysis
Neurotropic PBI	Serostatus/PBI (60+)	Hippocampal volume	Model 2	-0.0507494	0.0841683	0.546541	-0.215719	0.11422	Meta-analysis
Neurotropic PBI	Serostatus/PBI (60+)	Hippocampal volume	Model 3	-0.0536748	0.0851703	0.52856	-0.220609	0.113259	Meta-analysis
HSV1	Serostatus/PBI (60+)	WMHV	Model 1	0.0721076	0.0503983	0.1525	-0.026673	0.170888	Meta-analysis
HSV1	Serostatus/PBI (60+)	WMHV	Model 2	0.0285446	0.0470077	0.543696	-0.0635904	0.12068	Meta-analysis
HSV1	Serostatus/PBI (60+)	WMHV	Model 3	0.0256863	0.0480257	0.592758	-0.0684441	0.119817	Meta-analysis
HSV2	Serostatus/PBI (60+)	WMHV	Model 1	0.150922	0.0999646	0.131105	-0.0450082	0.346853	Meta-analysis
HSV2	Serostatus/PBI (60+)	WMHV	Model 2	0.0250855	0.0631351	0.691125	-0.0986594	0.14883	Meta-analysis
HSV2	Serostatus/PBI (60+)	WMHV	Model 3	0.00772924	0.0633135	0.902837	-0.116365	0.131824	Meta-analysis
VZV	Serostatus/PBI (60+)	WMHV	Model 1	-0.0387202	0.0514308	0.451533	-0.139525	0.0620841	Meta-analysis
VZV	Serostatus/PBI (60+)	WMHV	Model 2	-0.024343	0.0470192	0.604651	-0.116501	0.0678147	Meta-analysis
VZV	Serostatus/PBI (60+)	WMHV	Model 3	-0.0102006	0.0472085	0.828929	-0.102729	0.0823281	Meta-analysis
EBV	Serostatus/PBI (60+)	WMHV	Model 1	0.0466944	0.103836	0.652932	-0.156824	0.250213	Meta-analysis
EBV	Serostatus/PBI (60+)	WMHV	Model 2	0.0224169	0.0967552	0.816781	-0.167223	0.212057	Meta-analysis
EBV	Serostatus/PBI (60+)	WMHV	Model 3	-0.0102698	0.0977426	0.916321	-0.201845	0.181306	Meta-analysis
CMV	Serostatus/PBI (60+)	WMHV	Model 1	0.0844601	0.0502774	0.0929801	-0.0140836	0.183004	Meta-analysis
CMV	Serostatus/PBI (60+)	WMHV	Model 2	0.0414803	0.0495386	0.402406	-0.0556154	0.138576	Meta-analysis
CMV	Serostatus/PBI (60+)	WMHV	Model 3	0.0331928	0.0500687	0.507366	-0.064942	0.131327	Meta-analysis
HHV6A	Serostatus/PBI (60+)	WMHV	Model 1	0.113021	0.0465292	0.0151389	0.021824	0.204218	Meta-analysis
HHV6A	Serostatus/PBI (60+)	WMHV	Model 2	0.06473	0.0431226	0.133338	-0.0197903	0.14925	Meta-analysis
HHV6A	Serostatus/PBI (60+)	WMHV	Model 3	0.0640206	0.0431523	0.137916	-0.0205579	0.148599	Meta-analysis
HHV6B	Serostatus/PBI (60+)	WMHV	Model 1	-0.0550663	0.073355	0.452844	-0.198842	0.0887095	Meta-analysis
HHV6B	Serostatus/PBI (60+)	WMHV	Model 2	-0.0197261	0.0596442	0.740849	-0.136629	0.0971765	Meta-analysis
HHV6B	Serostatus/PBI (60+)	WMHV	Model 3	-0.00586694	0.0574466	0.918655	-0.118462	0.106728	Meta-analysis
HHV7	Serostatus/PBI (60+)	WMHV	Model 1	-0.0402466	0.0461307	0.382964	-0.130663	0.0501695	Meta-analysis
HHV7	Serostatus/PBI (60+)	WMHV	Model 2	-0.0192674	0.0423377	0.649046	-0.102249	0.0637145	Meta-analysis
HHV7	Serostatus/PBI (60+)	WMHV	Model 3	-0.00984918	0.0424256	0.81642	-0.0930034	0.073305	Meta-analysis
KSHV	Serostatus/PBI (60+)	WMHV	Model 1	0.301055	0.155772	0.0532776	-0.00425814	0.606368	Meta-analysis
KSHV	Serostatus/PBI (60+)	WMHV	Model 2	0.203788	0.12373	0.0995518	-0.0387239	0.446299	Meta-analysis
KSHV	Serostatus/PBI (60+)	WMHV	Model 3	0.20345	0.134835	0.13133	-0.0608272	0.467727	Meta-analysis
Tg	Serostatus/PBI (60+)	WMHV	Model 1	0.0659983	0.0724738	0.36248	-0.0760503	0.208047	Meta-analysis
Tg	Serostatus/PBI (60+)	WMHV	Model 2	0.00270477	0.0476274	0.954712	-0.090645	0.0960545	Meta-analysis
Tg	Serostatus/PBI (60+)	WMHV	Model 3	-0.00167105	0.047828	0.972129	-0.095414	0.0920719	Meta-analysis
BK	Serostatus/PBI (60+)	WMHV	Model 1	-0.0893379	0.10979	0.415806	-0.304525	0.12585	Meta-analysis
BK	Serostatus/PBI (60+)	WMHV	Model 2	-0.047919	0.0615039	0.435909	-0.168467	0.0726288	Meta-analysis
BK	Serostatus/PBI (60+)	WMHV	Model 3	-0.0360891	0.061584	0.557867	-0.156794	0.0846157	Meta-analysis
JC	Serostatus/PBI (60+)	WMHV	Model 1	-0.0709856	0.110438	0.520376	-0.287444	0.145472	Meta-analysis
JC	Serostatus/PBI (60+)	WMHV	Model 2	-0.052869	0.0842043	0.530092	-0.217909	0.112172	Meta-analysis
JC	Serostatus/PBI (60+)	WMHV	Model 3	-0.0644046	0.08682	0.458198	-0.234572	0.105763	Meta-analysis
MCV	Serostatus/PBI (60+)	WMHV	Model 1	-0.0310022	0.0749211	0.679022	-0.177848	0.115843	Meta-analysis
MCV	Serostatus/PBI (60+)	WMHV	Model 2	-0.0535047	0.0676328	0.428882	-0.186065	0.0790556	Meta-analysis
MCV	Serostatus/PBI (60+)	WMHV	Model 3	-0.0297329	0.0561835	0.59666	-0.139853	0.0803868	Meta-analysis
HPV16	Serostatus/PBI (60+)	WMHV	Model 1	0.23111	0.107661	0.031821	0.0200951	0.442124	Meta-analysis
HPV16	Serostatus/PBI (60+)	WMHV	Model 2	0.186613	0.0987063	0.0586794	-0.00685143	0.380077	Meta-analysis
HPV16	Serostatus/PBI (60+)	WMHV	Model 3	0.186568	0.0987987	0.0589772	-0.00707763	0.380213	Meta-analysis
HPV18	Serostatus/PBI (60+)	WMHV	Model 1	0.10885	0.108754	0.316887	-0.104309	0.322008	Meta-analysis
HPV18	Serostatus/PBI (60+)	WMHV	Model 2	0.0997047	0.121347	0.411277	-0.138136	0.337545	Meta-analysis
HPV18	Serostatus/PBI (60+)	WMHV	Model 3	0.126837	0.100459	0.206741	-0.0700622	0.323737	Meta-analysis
Ct	Serostatus/PBI (60+)	WMHV	Model 1	0.00302497	0.098959	0.975614	-0.190935	0.196985	Meta-analysis
Ct	Serostatus/PBI (60+)	WMHV	Model 2	-0.047996	0.0882693	0.586617	-0.221004	0.125012	Meta-analysis
Ct	Serostatus/PBI (60+)	WMHV	Model 3	-0.0715496	0.104915	0.495253	-0.277183	0.134084	Meta-analysis
Hp	Serostatus/PBI (60+)	WMHV	Model 1	0.091029	0.0463992	0.0497782	8.65447e-05	0.181971	Meta-analysis
Hp	Serostatus/PBI (60+)	WMHV	Model 2	0.0432162	0.0435719	0.321277	-0.0421847	0.128617	Meta-analysis
Hp	Serostatus/PBI (60+)	WMHV	Model 3	0.0291854	0.0439911	0.507049	-0.0570371	0.115408	Meta-analysis
PBI	Serostatus/PBI (60+)	WMHV	Model 1	0.167386	0.427691	0.695523	-0.670888	1.00566	Meta-analysis
PBI	Serostatus/PBI (60+)	WMHV	Model 2	0.0052576	0.315304	0.986696	-0.612738	0.623254	Meta-analysis
PBI	Serostatus/PBI (60+)	WMHV	Model 3	0.0225537	0.310705	0.942133	-0.586429	0.631536	Meta-analysis
Neurotropic PBI	Serostatus/PBI (60+)	WMHV	Model 1	0.195634	0.290745	0.501028	-0.374226	0.765495	Meta-analysis
Neurotropic PBI	Serostatus/PBI (60+)	WMHV	Model 2	0.111135	0.16016	0.487745	-0.202779	0.42505	Meta-analysis
Neurotropic PBI	Serostatus/PBI (60+)	WMHV	Model 3	0.114862	0.156234	0.462223	-0.191356	0.42108	Meta-analysis

## Sheet: Seroreactivity-Age
antigen	analysis	outcome	model	estimate	std.error	p.value	ci_lower	ci_upper	study
HSV1 (1gG)	Seroreactivity tertiles (60+)	Brain volume	Model 1	-4.20071	2.67095	0.116946	-9.43577	1.03435	NSHD
HSV2 (2mgG)	Seroreactivity tertiles (60+)	Brain volume	Model 1	-18.8154	13.7863	0.189837	-45.8366	8.20572	NSHD
VZV (gEgI)	Seroreactivity tertiles (60+)	Brain volume	Model 1	-3.79121	2.39668	0.114633	-8.48871	0.906276	NSHD
EBV (VCA)	Seroreactivity tertiles (60+)	Brain volume	Model 1	3.71324	2.16056	0.0864759	-0.521451	7.94794	NSHD
CMV (pp150)	Seroreactivity tertiles (60+)	Brain volume	Model 1	1.27414	2.77042	0.646025	-4.15588	6.70416	NSHD
HHV6A (1E1A)	Seroreactivity tertiles (60+)	Brain volume	Model 1	3.69244	3.35348	0.272467	-2.88038	10.2653	NSHD
HHV6B (1E1B)	Seroreactivity tertiles (60+)	Brain volume	Model 1	-0.984931	3.32111	0.767137	-7.4943	5.52444	NSHD
HHV7 (U14)	Seroreactivity tertiles (60+)	Brain volume	Model 1	0.00775197	2.40985	0.997435	-4.71556	4.73107	NSHD
BK (VP1)	Seroreactivity tertiles (60+)	Brain volume	Model 1	0.992597	2.15411	0.645203	-3.22946	5.21466	NSHD
JC (VP1)	Seroreactivity tertiles (60+)	Brain volume	Model 1	-5.97188	3.09477	0.0548942	-12.0376	0.0938685	NSHD
MCV (VP1)	Seroreactivity tertiles (60+)	Brain volume	Model 1	-8.56669	2.57734	0.00100789	-13.6183	-3.5151	NSHD
Tg (p22)	Seroreactivity tertiles (60+)	Brain volume	Model 1	-6.77738	8.39736	0.425548	-23.2362	9.68146	NSHD
Hp (CagA)	Seroreactivity tertiles (60+)	Brain volume	Model 1	0.885249	5.68794	0.876899	-10.2631	12.0336	NSHD
Ct (pGP3)	Seroreactivity tertiles (60+)	Brain volume	Model 1	4.16135	6.14373	0.501439	-7.88035	16.2031	NSHD
HSV1 (1gG)	Seroreactivity tertiles (60+)	Brain volume	Model 2	-2.66253	2.57758	0.302555	-7.7146	2.38953	NSHD
HSV2 (2mgG)	Seroreactivity tertiles (60+)	Brain volume	Model 2	-11.3314	15.3528	0.472401	-41.423	18.7601	NSHD
VZV (gEgI)	Seroreactivity tertiles (60+)	Brain volume	Model 2	-2.07329	2.31935	0.372023	-6.61921	2.47263	NSHD
EBV (VCA)	Seroreactivity tertiles (60+)	Brain volume	Model 2	1.64461	2.08951	0.43172	-2.45082	5.74004	NSHD
CMV (pp150)	Seroreactivity tertiles (60+)	Brain volume	Model 2	0.0100507	2.69924	0.997032	-5.28047	5.30057	NSHD
HHV6A (1E1A)	Seroreactivity tertiles (60+)	Brain volume	Model 2	5.43504	3.23004	0.0943676	-0.895827	11.7659	NSHD
HHV6B (1E1B)	Seroreactivity tertiles (60+)	Brain volume	Model 2	-0.880589	3.21577	0.784529	-7.1835	5.42233	NSHD
HHV7 (U14)	Seroreactivity tertiles (60+)	Brain volume	Model 2	-0.654679	2.28609	0.774783	-5.13542	3.82607	NSHD
BK (VP1)	Seroreactivity tertiles (60+)	Brain volume	Model 2	1.18568	2.07431	0.567921	-2.87997	5.25133	NSHD
JC (VP1)	Seroreactivity tertiles (60+)	Brain volume	Model 2	-4.18542	2.98304	0.161981	-10.0322	1.66135	NSHD
MCV (VP1)	Seroreactivity tertiles (60+)	Brain volume	Model 2	-9.30237	2.45191	0.000182642	-14.1081	-4.49663	NSHD
Tg (p22)	Seroreactivity tertiles (60+)	Brain volume	Model 2	-11.8677	8.41766	0.169154	-28.3663	4.63091	NSHD
Hp (CagA)	Seroreactivity tertiles (60+)	Brain volume	Model 2	0.511688	5.68707	0.92866	-10.635	11.6583	NSHD
Ct (pGP3)	Seroreactivity tertiles (60+)	Brain volume	Model 2	2.8781	6.62018	0.665819	-10.0974	15.8536	NSHD
HSV1 (1gG)	Seroreactivity tertiles (60+)	Brain volume	Model 3	-2.23725	2.57273	0.385331	-7.2798	2.8053	NSHD
HSV2 (2mgG)	Seroreactivity tertiles (60+)	Brain volume	Model 3	-12.1578	25.1733	0.650922	-61.4974	37.1818	NSHD
VZV (gEgI)	Seroreactivity tertiles (60+)	Brain volume	Model 3	-1.68579	2.26891	0.458034	-6.13285	2.76128	NSHD
EBV (VCA)	Seroreactivity tertiles (60+)	Brain volume	Model 3	1.4809	2.06241	0.473178	-2.56142	5.52323	NSHD
CMV (pp150)	Seroreactivity tertiles (60+)	Brain volume	Model 3	-0.050654	2.6249	0.984622	-5.19546	5.09415	NSHD
HHV6A (1E1A)	Seroreactivity tertiles (60+)	Brain volume	Model 3	6.36503	3.20053	0.0485246	0.0919925	12.6381	NSHD
HHV6B (1E1B)	Seroreactivity tertiles (60+)	Brain volume	Model 3	-1.02262	3.12927	0.744236	-7.15599	5.11076	NSHD
HHV7 (U14)	Seroreactivity tertiles (60+)	Brain volume	Model 3	-1.24791	2.2107	0.572845	-5.58089	3.08506	NSHD
BK (VP1)	Seroreactivity tertiles (60+)	Brain volume	Model 3	1.60933	2.04039	0.430761	-2.38984	5.60849	NSHD
JC (VP1)	Seroreactivity tertiles (60+)	Brain volume	Model 3	-5.34033	2.99772	0.0762617	-11.2159	0.535194	NSHD
MCV (VP1)	Seroreactivity tertiles (60+)	Brain volume	Model 3	-8.70464	2.43396	0.0004149	-13.4752	-3.93409	NSHD
Tg (p22)	Seroreactivity tertiles (60+)	Brain volume	Model 3	-17.1612	9.61728	0.0901288	-36.0111	1.68867	NSHD
Hp (CagA)	Seroreactivity tertiles (60+)	Brain volume	Model 3	-0.798802	6.21066	0.898302	-12.9717	11.3741	NSHD
Ct (pGP3)	Seroreactivity tertiles (60+)	Brain volume	Model 3	8.62528	7.10532	0.232874	-5.30115	22.5517	NSHD
HSV1 (1gG)	Seroreactivity tertiles (60+)	Hippocampal volume	Model 1	0.00390526	0.0547272	0.943165	-0.10336	0.111171	NSHD
HSV2 (2mgG)	Seroreactivity tertiles (60+)	Hippocampal volume	Model 1	-0.22592	0.291744	0.44918	-0.797738	0.345899	NSHD
VZV (gEgI)	Seroreactivity tertiles (60+)	Hippocampal volume	Model 1	-0.108746	0.0499366	0.030133	-0.206622	-0.0108705	NSHD
EBV (VCA)	Seroreactivity tertiles (60+)	Hippocampal volume	Model 1	0.0087311	0.0449943	0.846239	-0.0794577	0.0969199	NSHD
CMV (pp150)	Seroreactivity tertiles (60+)	Hippocampal volume	Model 1	0.0129626	0.0582143	0.823994	-0.101137	0.127063	NSHD
HHV6A (1E1A)	Seroreactivity tertiles (60+)	Hippocampal volume	Model 1	0.0384532	0.0732182	0.600158	-0.105054	0.181961	NSHD
HHV6B (1E1B)	Seroreactivity tertiles (60+)	Hippocampal volume	Model 1	0.0835486	0.0678501	0.219782	-0.0494377	0.216535	NSHD
HHV7 (U14)	Seroreactivity tertiles (60+)	Hippocampal volume	Model 1	-0.0659666	0.0519859	0.205408	-0.167859	0.0359258	NSHD
BK (VP1)	Seroreactivity tertiles (60+)	Hippocampal volume	Model 1	0.0216707	0.0444761	0.626357	-0.0655023	0.108844	NSHD
JC (VP1)	Seroreactivity tertiles (60+)	Hippocampal volume	Model 1	-0.0259171	0.0574769	0.652483	-0.138572	0.0867377	NSHD
MCV (VP1)	Seroreactivity tertiles (60+)	Hippocampal volume	Model 1	-0.069897	0.054347	0.199478	-0.176417	0.0366232	NSHD
Tg (p22)	Seroreactivity tertiles (60+)	Hippocampal volume	Model 1	0.128789	0.163239	0.435914	-0.191159	0.448737	NSHD
Hp (CagA)	Seroreactivity tertiles (60+)	Hippocampal volume	Model 1	0.201804	0.11079	0.0740633	-0.0153454	0.418953	NSHD
Ct (pGP3)	Seroreactivity tertiles (60+)	Hippocampal volume	Model 1	-0.0524909	0.116269	0.653687	-0.280379	0.175397	NSHD
HSV1 (1gG)	Seroreactivity tertiles (60+)	Hippocampal volume	Model 2	-0.00140441	0.0544081	0.979426	-0.108044	0.105235	NSHD
HSV2 (2mgG)	Seroreactivity tertiles (60+)	Hippocampal volume	Model 2	-0.117882	0.320607	0.718489	-0.746271	0.510507	NSHD
VZV (gEgI)	Seroreactivity tertiles (60+)	Hippocampal volume	Model 2	-0.113463	0.0500519	0.0240442	-0.211565	-0.0153616	NSHD
EBV (VCA)	Seroreactivity tertiles (60+)	Hippocampal volume	Model 2	0.0116611	0.0452911	0.796954	-0.0771095	0.100432	NSHD
CMV (pp150)	Seroreactivity tertiles (60+)	Hippocampal volume	Model 2	0.0200778	0.0582421	0.730624	-0.0940768	0.134232	NSHD
HHV6A (1E1A)	Seroreactivity tertiles (60+)	Hippocampal volume	Model 2	0.0500281	0.0741813	0.501016	-0.0953672	0.195423	NSHD
HHV6B (1E1B)	Seroreactivity tertiles (60+)	Hippocampal volume	Model 2	0.0808019	0.0662576	0.224264	-0.049063	0.210667	NSHD
HHV7 (U14)	Seroreactivity tertiles (60+)	Hippocampal volume	Model 2	-0.0692788	0.051669	0.180961	-0.17055	0.0319925	NSHD
BK (VP1)	Seroreactivity tertiles (60+)	Hippocampal volume	Model 2	0.0275019	0.0448451	0.540059	-0.0603945	0.115398	NSHD
JC (VP1)	Seroreactivity tertiles (60+)	Hippocampal volume	Model 2	-0.00680127	0.0577978	0.906432	-0.120085	0.106483	NSHD
MCV (VP1)	Seroreactivity tertiles (60+)	Hippocampal volume	Model 2	-0.0684953	0.0542418	0.207747	-0.174809	0.0378187	NSHD
Tg (p22)	Seroreactivity tertiles (60+)	Hippocampal volume	Model 2	0.197983	0.175593	0.268714	-0.146179	0.542146	NSHD
Hp (CagA)	Seroreactivity tertiles (60+)	Hippocampal volume	Model 2	0.181114	0.11135	0.109988	-0.0371317	0.39936	NSHD
Ct (pGP3)	Seroreactivity tertiles (60+)	Hippocampal volume	Model 2	-0.0279686	0.122809	0.820878	-0.268675	0.212738	NSHD
HSV1 (1gG)	Seroreactivity tertiles (60+)	Hippocampal volume	Model 3	0.000676753	0.0560797	0.990381	-0.109239	0.110593	NSHD
HSV2 (2mgG)	Seroreactivity tertiles (60+)	Hippocampal volume	Model 3	-0.298039	0.229554	0.25463	-0.747965	0.151887	NSHD
VZV (gEgI)	Seroreactivity tertiles (60+)	Hippocampal volume	Model 3	-0.11177	0.0508005	0.0285129	-0.211339	-0.0122015	NSHD
EBV (VCA)	Seroreactivity tertiles (60+)	Hippocampal volume	Model 3	0.00887113	0.0462048	0.847849	-0.0816902	0.0994325	NSHD
CMV (pp150)	Seroreactivity tertiles (60+)	Hippocampal volume	Model 3	-0.00811645	0.0602465	0.892961	-0.1262	0.109967	NSHD
HHV6A (1E1A)	Seroreactivity tertiles (60+)	Hippocampal volume	Model 3	0.0690606	0.0757189	0.363178	-0.0793484	0.21747	NSHD
HHV6B (1E1B)	Seroreactivity tertiles (60+)	Hippocampal volume	Model 3	0.0774555	0.0676374	0.253782	-0.0551138	0.210025	NSHD
HHV7 (U14)	Seroreactivity tertiles (60+)	Hippocampal volume	Model 3	-0.0698834	0.052167	0.18139	-0.172131	0.0323639	NSHD
BK (VP1)	Seroreactivity tertiles (60+)	Hippocampal volume	Model 3	0.0147692	0.045934	0.747985	-0.0752615	0.1048	NSHD
JC (VP1)	Seroreactivity tertiles (60+)	Hippocampal volume	Model 3	0.00326013	0.058794	0.955832	-0.111976	0.118496	NSHD
MCV (VP1)	Seroreactivity tertiles (60+)	Hippocampal volume	Model 3	-0.0711124	0.0548682	0.196096	-0.178654	0.0364293	NSHD
Tg (p22)	Seroreactivity tertiles (60+)	Hippocampal volume	Model 3	-0.00643262	0.242258	0.97909	-0.481257	0.468392	NSHD
Hp (CagA)	Seroreactivity tertiles (60+)	Hippocampal volume	Model 3	0.241228	0.139973	0.0925156	-0.0331184	0.515574	NSHD
Ct (pGP3)	Seroreactivity tertiles (60+)	Hippocampal volume	Model 3	0.02724	0.134689	0.840892	-0.23675	0.29123	NSHD
HSV1 (1gG)	Seroreactivity tertiles (60+)	WMHV	Model 1	-0.0339821	0.106734	0.750447	-0.243181	0.175217	NSHD
HSV2 (2mgG)	Seroreactivity tertiles (60+)	WMHV	Model 1	-0.565593	0.533005	0.305092	-1.61028	0.479097	NSHD
VZV (gEgI)	Seroreactivity tertiles (60+)	WMHV	Model 1	0.135598	0.0980347	0.167573	-0.05655	0.327746	NSHD
EBV (VCA)	Seroreactivity tertiles (60+)	WMHV	Model 1	0.151757	0.0877885	0.0846914	-0.0203082	0.323823	NSHD
CMV (pp150)	Seroreactivity tertiles (60+)	WMHV	Model 1	0.199388	0.111363	0.0747725	-0.018884	0.41766	NSHD
HHV6A (1E1A)	Seroreactivity tertiles (60+)	WMHV	Model 1	-0.02255	0.150246	0.880888	-0.317032	0.271932	NSHD
HHV6B (1E1B)	Seroreactivity tertiles (60+)	WMHV	Model 1	-0.0691337	0.13403	0.606643	-0.331832	0.193565	NSHD
HHV7 (U14)	Seroreactivity tertiles (60+)	WMHV	Model 1	0.0976269	0.0983675	0.32176	-0.0951734	0.290427	NSHD
BK (VP1)	Seroreactivity tertiles (60+)	WMHV	Model 1	-0.131818	0.0872244	0.131557	-0.302777	0.0391422	NSHD
JC (VP1)	Seroreactivity tertiles (60+)	WMHV	Model 1	-0.0649406	0.115071	0.573081	-0.290479	0.160598	NSHD
MCV (VP1)	Seroreactivity tertiles (60+)	WMHV	Model 1	-0.0491547	0.103975	0.636774	-0.252946	0.154637	NSHD
Tg (p22)	Seroreactivity tertiles (60+)	WMHV	Model 1	0.241983	0.268749	0.37481	-0.284764	0.76873	NSHD
Hp (CagA)	Seroreactivity tertiles (60+)	WMHV	Model 1	0.449257	0.201248	0.0298328	0.0548097	0.843703	NSHD
Ct (pGP3)	Seroreactivity tertiles (60+)	WMHV	Model 1	-0.0961643	0.275702	0.728864	-0.636541	0.444212	NSHD
HSV1 (1gG)	Seroreactivity tertiles (60+)	WMHV	Model 2	-0.00396136	0.106524	0.970364	-0.212749	0.204826	NSHD
HSV2 (2mgG)	Seroreactivity tertiles (60+)	WMHV	Model 2	-0.183085	0.563057	0.750501	-1.28668	0.920508	NSHD
VZV (gEgI)	Seroreactivity tertiles (60+)	WMHV	Model 2	0.149703	0.0982634	0.128627	-0.042893	0.342299	NSHD
EBV (VCA)	Seroreactivity tertiles (60+)	WMHV	Model 2	0.12607	0.087754	0.151664	-0.0459279	0.298068	NSHD
CMV (pp150)	Seroreactivity tertiles (60+)	WMHV	Model 2	0.176867	0.111622	0.114545	-0.0419119	0.395646	NSHD
HHV6A (1E1A)	Seroreactivity tertiles (60+)	WMHV	Model 2	-0.0472935	0.145316	0.74528	-0.332113	0.237526	NSHD
HHV6B (1E1B)	Seroreactivity tertiles (60+)	WMHV	Model 2	-0.0639339	0.133419	0.632412	-0.325436	0.197568	NSHD
HHV7 (U14)	Seroreactivity tertiles (60+)	WMHV	Model 2	0.1006	0.0987393	0.309098	-0.0929292	0.294129	NSHD
BK (VP1)	Seroreactivity tertiles (60+)	WMHV	Model 2	-0.154885	0.0874299	0.0772796	-0.326248	0.0164775	NSHD
JC (VP1)	Seroreactivity tertiles (60+)	WMHV	Model 2	-0.0519148	0.116521	0.656366	-0.280295	0.176465	NSHD
MCV (VP1)	Seroreactivity tertiles (60+)	WMHV	Model 2	-0.0544905	0.103225	0.598025	-0.256812	0.147831	NSHD
Tg (p22)	Seroreactivity tertiles (60+)	WMHV	Model 2	0.180752	0.289243	0.537054	-0.386164	0.747669	NSHD
Hp (CagA)	Seroreactivity tertiles (60+)	WMHV	Model 2	0.444867	0.189189	0.0226737	0.0740577	0.815677	NSHD
Ct (pGP3)	Seroreactivity tertiles (60+)	WMHV	Model 2	-0.125739	0.284266	0.660516	-0.682901	0.431424	NSHD
HSV1 (1gG)	Seroreactivity tertiles (60+)	WMHV	Model 3	0.0409209	0.108825	0.707217	-0.172376	0.254218	NSHD
HSV2 (2mgG)	Seroreactivity tertiles (60+)	WMHV	Model 3	-0.288126	1.02622	0.797986	-2.29951	1.72326	NSHD
VZV (gEgI)	Seroreactivity tertiles (60+)	WMHV	Model 3	0.179877	0.0985196	0.0688486	-0.013221	0.372976	NSHD
EBV (VCA)	Seroreactivity tertiles (60+)	WMHV	Model 3	0.104355	0.0892462	0.243056	-0.0705674	0.279278	NSHD
CMV (pp150)	Seroreactivity tertiles (60+)	WMHV	Model 3	0.248967	0.116719	0.0341161	0.0201984	0.477736	NSHD
HHV6A (1E1A)	Seroreactivity tertiles (60+)	WMHV	Model 3	0.00667604	0.151616	0.964939	-0.290491	0.303843	NSHD
HHV6B (1E1B)	Seroreactivity tertiles (60+)	WMHV	Model 3	-0.0667188	0.135991	0.624374	-0.33326	0.199823	NSHD
HHV7 (U14)	Seroreactivity tertiles (60+)	WMHV	Model 3	0.0713495	0.0975536	0.465135	-0.119856	0.262555	NSHD
BK (VP1)	Seroreactivity tertiles (60+)	WMHV	Model 3	-0.145616	0.0889586	0.102512	-0.319975	0.0287429	NSHD
JC (VP1)	Seroreactivity tertiles (60+)	WMHV	Model 3	-0.130482	0.113831	0.252988	-0.353591	0.0926259	NSHD
MCV (VP1)	Seroreactivity tertiles (60+)	WMHV	Model 3	-0.0395115	0.103997	0.704317	-0.243346	0.164323	NSHD
Tg (p22)	Seroreactivity tertiles (60+)	WMHV	Model 3	0.0723859	0.40605	0.860475	-0.723471	0.868243	NSHD
Hp (CagA)	Seroreactivity tertiles (60+)	WMHV	Model 3	0.425941	0.20889	0.0482375	0.0165173	0.835365	NSHD
Ct (pGP3)	Seroreactivity tertiles (60+)	WMHV	Model 3	-0.155697	0.326556	0.636739	-0.795747	0.484353	NSHD
HSV1 (1gG)	Seroreactivity tertiles (60+)	Brain volume	Model 1	0.0327398	1.26635	0.979379	-2.44931	2.51479	SABRE
HSV2 (2mgG)	Seroreactivity tertiles (60+)	Brain volume	Model 1	-1.52445	3.01265	0.613447	-7.42924	4.38033	SABRE
VZV (gEgI)	Seroreactivity tertiles (60+)	Brain volume	Model 1	-0.975429	1.32891	0.463138	-3.5801	1.62924	SABRE
EBV (VCA)	Seroreactivity tertiles (60+)	Brain volume	Model 1	-2.68015	1.15928	0.0209626	-4.95235	-0.40795	SABRE
CMV (pp150)	Seroreactivity tertiles (60+)	Brain volume	Model 1	-3.16656	1.23013	0.0101946	-5.57762	-0.755493	SABRE
HHV6A (1E1A)	Seroreactivity tertiles (60+)	Brain volume	Model 1	2.89243	2.2375	0.19708	-1.49306	7.27792	SABRE
HHV6B (1E1B)	Seroreactivity tertiles (60+)	Brain volume	Model 1	1.1347	1.77798	0.523653	-2.35013	4.61953	SABRE
HHV7 (U14)	Seroreactivity tertiles (60+)	Brain volume	Model 1	-1.92825	1.69291	0.255185	-5.24636	1.38986	SABRE
BK (VP1)	Seroreactivity tertiles (60+)	Brain volume	Model 1	-0.0544941	1.18298	0.963267	-2.37313	2.26414	SABRE
JC (VP1)	Seroreactivity tertiles (60+)	Brain volume	Model 1	0.524625	1.42381	0.712631	-2.26604	3.31529	SABRE
MCV (VP1)	Seroreactivity tertiles (60+)	Brain volume	Model 1	-1.26246	1.38552	0.362468	-3.97808	1.45315	SABRE
Tg (p22)	Seroreactivity tertiles (60+)	Brain volume	Model 1	-5.14402	3.57361	0.152889	-12.1483	1.86027	SABRE
Hp (CagA)	Seroreactivity tertiles (60+)	Brain volume	Model 1	3.64533	1.72079	0.034658	0.272588	7.01808	SABRE
Ct (pGP3)	Seroreactivity tertiles (60+)	Brain volume	Model 1	-3.28415	1.65091	0.0471923	-6.51993	-0.0483761	SABRE
HSV1 (1gG)	Seroreactivity tertiles (60+)	Brain volume	Model 2	0.370196	1.11735	0.740476	-1.81981	2.5602	SABRE
HSV2 (2mgG)	Seroreactivity tertiles (60+)	Brain volume	Model 2	-1.60554	2.52992	0.526476	-6.56419	3.3531	SABRE
VZV (gEgI)	Seroreactivity tertiles (60+)	Brain volume	Model 2	-1.03351	1.14056	0.365105	-3.269	1.20198	SABRE
EBV (VCA)	Seroreactivity tertiles (60+)	Brain volume	Model 2	-1.34829	0.999961	0.177819	-3.30822	0.611633	SABRE
CMV (pp150)	Seroreactivity tertiles (60+)	Brain volume	Model 2	-1.60795	1.07578	0.135319	-3.71648	0.500571	SABRE
HHV6A (1E1A)	Seroreactivity tertiles (60+)	Brain volume	Model 2	0.3909	1.92365	0.839109	-3.37946	4.16126	SABRE
HHV6B (1E1B)	Seroreactivity tertiles (60+)	Brain volume	Model 2	-0.699698	1.50509	0.642227	-3.64967	2.25028	SABRE
HHV7 (U14)	Seroreactivity tertiles (60+)	Brain volume	Model 2	-2.02837	1.46172	0.165797	-4.89335	0.836608	SABRE
BK (VP1)	Seroreactivity tertiles (60+)	Brain volume	Model 2	-0.775951	1.03189	0.452237	-2.79846	1.24656	SABRE
JC (VP1)	Seroreactivity tertiles (60+)	Brain volume	Model 2	1.77997	1.24998	0.15487	-0.669993	4.22992	SABRE
MCV (VP1)	Seroreactivity tertiles (60+)	Brain volume	Model 2	-0.993927	1.19662	0.406436	-3.33929	1.35144	SABRE
Tg (p22)	Seroreactivity tertiles (60+)	Brain volume	Model 2	-3.43163	3.20677	0.287018	-9.71691	2.85364	SABRE
Hp (CagA)	Seroreactivity tertiles (60+)	Brain volume	Model 2	2.44272	1.51992	0.108692	-0.536317	5.42177	SABRE
Ct (pGP3)	Seroreactivity tertiles (60+)	Brain volume	Model 2	-2.48584	1.46996	0.0914246	-5.36697	0.395288	SABRE
HSV1 (1gG)	Seroreactivity tertiles (60+)	Brain volume	Model 3	0.460107	1.10809	0.678068	-1.71175	2.63196	SABRE
HSV2 (2mgG)	Seroreactivity tertiles (60+)	Brain volume	Model 3	-1.31332	2.55322	0.607657	-6.31762	3.69099	SABRE
VZV (gEgI)	Seroreactivity tertiles (60+)	Brain volume	Model 3	-1.17402	1.13376	0.300715	-3.39619	1.04814	SABRE
EBV (VCA)	Seroreactivity tertiles (60+)	Brain volume	Model 3	-1.13472	0.990422	0.252169	-3.07595	0.806508	SABRE
CMV (pp150)	Seroreactivity tertiles (60+)	Brain volume	Model 3	-1.34762	1.06969	0.208036	-3.44421	0.748964	SABRE
HHV6A (1E1A)	Seroreactivity tertiles (60+)	Brain volume	Model 3	-0.131565	1.90794	0.945072	-3.87113	3.608	SABRE
HHV6B (1E1B)	Seroreactivity tertiles (60+)	Brain volume	Model 3	-0.925103	1.48283	0.53302	-3.83144	1.98123	SABRE
HHV7 (U14)	Seroreactivity tertiles (60+)	Brain volume	Model 3	-1.97625	1.44428	0.171773	-4.80705	0.85454	SABRE
BK (VP1)	Seroreactivity tertiles (60+)	Brain volume	Model 3	-1.16662	1.02918	0.257245	-3.18381	0.850564	SABRE
JC (VP1)	Seroreactivity tertiles (60+)	Brain volume	Model 3	2.0535	1.22855	0.0950564	-0.35445	4.46145	SABRE
MCV (VP1)	Seroreactivity tertiles (60+)	Brain volume	Model 3	-0.191314	1.17916	0.871153	-2.50246	2.11983	SABRE
Tg (p22)	Seroreactivity tertiles (60+)	Brain volume	Model 3	-1.63612	3.45629	0.637051	-8.41045	5.13821	SABRE
Hp (CagA)	Seroreactivity tertiles (60+)	Brain volume	Model 3	2.39653	1.5276	0.117377	-0.597569	5.39063	SABRE
Ct (pGP3)	Seroreactivity tertiles (60+)	Brain volume	Model 3	-2.32757	1.45893	0.111253	-5.18708	0.531942	SABRE
HSV1 (1gG)	Seroreactivity tertiles (60+)	Hippocampal volume	Model 1	0.0133339	0.0296417	0.652926	-0.0447638	0.0714316	SABRE
HSV2 (2mgG)	Seroreactivity tertiles (60+)	Hippocampal volume	Model 1	-0.0229541	0.0522725	0.661085	-0.125408	0.0795	SABRE
VZV (gEgI)	Seroreactivity tertiles (60+)	Hippocampal volume	Model 1	0.0150511	0.0312883	0.630602	-0.0462739	0.0763761	SABRE
EBV (VCA)	Seroreactivity tertiles (60+)	Hippocampal volume	Model 1	-0.0108552	0.0271579	0.689448	-0.0640848	0.0423743	SABRE
CMV (pp150)	Seroreactivity tertiles (60+)	Hippocampal volume	Model 1	-0.0220099	0.027148	0.417714	-0.0752199	0.0312002	SABRE
HHV6A (1E1A)	Seroreactivity tertiles (60+)	Hippocampal volume	Model 1	0.0329527	0.0493493	0.504797	-0.0637719	0.129677	SABRE
HHV6B (1E1B)	Seroreactivity tertiles (60+)	Hippocampal volume	Model 1	0.0123864	0.0402073	0.75817	-0.0664199	0.0911926	SABRE
HHV7 (U14)	Seroreactivity tertiles (60+)	Hippocampal volume	Model 1	-0.0254576	0.0405118	0.529998	-0.104861	0.0539456	SABRE
BK (VP1)	Seroreactivity tertiles (60+)	Hippocampal volume	Model 1	-0.027172	0.0274631	0.322692	-0.0809996	0.0266556	SABRE
JC (VP1)	Seroreactivity tertiles (60+)	Hippocampal volume	Model 1	-0.00485768	0.0345245	0.888143	-0.0725256	0.0628103	SABRE
MCV (VP1)	Seroreactivity tertiles (60+)	Hippocampal volume	Model 1	-0.0186097	0.0319775	0.560754	-0.0812856	0.0440663	SABRE
Tg (p22)	Seroreactivity tertiles (60+)	Hippocampal volume	Model 1	-0.0498491	0.0872092	0.568767	-0.220779	0.121081	SABRE
Hp (CagA)	Seroreactivity tertiles (60+)	Hippocampal volume	Model 1	0.0335654	0.0430937	0.43643	-0.0508983	0.118029	SABRE
Ct (pGP3)	Seroreactivity tertiles (60+)	Hippocampal volume	Model 1	0.0355822	0.0363204	0.327703	-0.0356058	0.10677	SABRE
HSV1 (1gG)	Seroreactivity tertiles (60+)	Hippocampal volume	Model 2	-0.0217576	0.0295721	0.462059	-0.079719	0.0362038	SABRE
HSV2 (2mgG)	Seroreactivity tertiles (60+)	Hippocampal volume	Model 2	-0.00952404	0.0518738	0.854533	-0.111197	0.0921486	SABRE
VZV (gEgI)	Seroreactivity tertiles (60+)	Hippocampal volume	Model 2	-0.0042315	0.0307471	0.89057	-0.0644958	0.0560328	SABRE
EBV (VCA)	Seroreactivity tertiles (60+)	Hippocampal volume	Model 2	0.00644567	0.0266912	0.809219	-0.0458691	0.0587604	SABRE
CMV (pp150)	Seroreactivity tertiles (60+)	Hippocampal volume	Model 2	-0.00105671	0.0273907	0.969234	-0.0547424	0.052629	SABRE
HHV6A (1E1A)	Seroreactivity tertiles (60+)	Hippocampal volume	Model 2	0.028612	0.0497515	0.56565	-0.0689009	0.126125	SABRE
HHV6B (1E1B)	Seroreactivity tertiles (60+)	Hippocampal volume	Model 2	0.0204986	0.0394141	0.603251	-0.056753	0.0977502	SABRE
HHV7 (U14)	Seroreactivity tertiles (60+)	Hippocampal volume	Model 2	-0.0104482	0.0397137	0.792579	-0.0882872	0.0673907	SABRE
BK (VP1)	Seroreactivity tertiles (60+)	Hippocampal volume	Model 2	-0.00797104	0.0273368	0.77066	-0.0615511	0.045609	SABRE
JC (VP1)	Seroreactivity tertiles (60+)	Hippocampal volume	Model 2	-0.0215787	0.0340197	0.526082	-0.0882573	0.0451	SABRE
MCV (VP1)	Seroreactivity tertiles (60+)	Hippocampal volume	Model 2	-0.0015516	0.0314335	0.960644	-0.0631613	0.0600581	SABRE
Tg (p22)	Seroreactivity tertiles (60+)	Hippocampal volume	Model 2	-0.0481221	0.0869862	0.581291	-0.218615	0.122371	SABRE
Hp (CagA)	Seroreactivity tertiles (60+)	Hippocampal volume	Model 2	0.0224369	0.0429144	0.601338	-0.0616752	0.106549	SABRE
Ct (pGP3)	Seroreactivity tertiles (60+)	Hippocampal volume	Model 2	0.0699185	0.036275	0.0544728	-0.00118063	0.141018	SABRE
HSV1 (1gG)	Seroreactivity tertiles (60+)	Hippocampal volume	Model 3	-0.0211758	0.0298102	0.477653	-0.0796038	0.0372522	SABRE
HSV2 (2mgG)	Seroreactivity tertiles (60+)	Hippocampal volume	Model 3	-0.0135753	0.0533429	0.799425	-0.118127	0.0909769	SABRE
VZV (gEgI)	Seroreactivity tertiles (60+)	Hippocampal volume	Model 3	-0.000592292	0.0311016	0.984811	-0.0615514	0.0603668	SABRE
EBV (VCA)	Seroreactivity tertiles (60+)	Hippocampal volume	Model 3	0.00567652	0.0268533	0.832621	-0.0469559	0.0583089	SABRE
CMV (pp150)	Seroreactivity tertiles (60+)	Hippocampal volume	Model 3	-0.00112373	0.0277157	0.967667	-0.0554464	0.053199	SABRE
HHV6A (1E1A)	Seroreactivity tertiles (60+)	Hippocampal volume	Model 3	0.0249723	0.0504157	0.62074	-0.0738425	0.123787	SABRE
HHV6B (1E1B)	Seroreactivity tertiles (60+)	Hippocampal volume	Model 3	0.0303734	0.0399808	0.447825	-0.0479889	0.108736	SABRE
HHV7 (U14)	Seroreactivity tertiles (60+)	Hippocampal volume	Model 3	-0.0115567	0.0399632	0.77255	-0.0898846	0.0667711	SABRE
BK (VP1)	Seroreactivity tertiles (60+)	Hippocampal volume	Model 3	-0.00763781	0.0276256	0.782237	-0.061784	0.0465083	SABRE
JC (VP1)	Seroreactivity tertiles (60+)	Hippocampal volume	Model 3	-0.0158288	0.0342354	0.643967	-0.0829302	0.0512726	SABRE
MCV (VP1)	Seroreactivity tertiles (60+)	Hippocampal volume	Model 3	-0.00106682	0.0318212	0.973264	-0.0634364	0.0613028	SABRE
Tg (p22)	Seroreactivity tertiles (60+)	Hippocampal volume	Model 3	-0.0720723	0.0929936	0.440279	-0.25434	0.110195	SABRE
Hp (CagA)	Seroreactivity tertiles (60+)	Hippocampal volume	Model 3	0.0203167	0.0435026	0.640705	-0.0649483	0.105582	SABRE
Ct (pGP3)	Seroreactivity tertiles (60+)	Hippocampal volume	Model 3	0.077699	0.0366274	0.0343817	0.00590922	0.149489	SABRE
HSV1 (1gG)	Seroreactivity tertiles (60+)	WMHV	Model 1	-0.162067	0.0511942	0.00159483	-0.262408	-0.0617265	SABRE
HSV2 (2mgG)	Seroreactivity tertiles (60+)	WMHV	Model 1	0.0727997	0.129966	0.576076	-0.181933	0.327532	SABRE
VZV (gEgI)	Seroreactivity tertiles (60+)	WMHV	Model 1	-0.0576367	0.0536724	0.283179	-0.162835	0.0475612	SABRE
EBV (VCA)	Seroreactivity tertiles (60+)	WMHV	Model 1	0.101682	0.0472243	0.0315206	0.00912198	0.194241	SABRE
CMV (pp150)	Seroreactivity tertiles (60+)	WMHV	Model 1	0.0836376	0.0519264	0.107575	-0.0181382	0.185413	SABRE
HHV6A (1E1A)	Seroreactivity tertiles (60+)	WMHV	Model 1	0.0600992	0.0962225	0.532716	-0.128497	0.248695	SABRE
HHV6B (1E1B)	Seroreactivity tertiles (60+)	WMHV	Model 1	0.0341341	0.0733128	0.641724	-0.109559	0.177827	SABRE
HHV7 (U14)	Seroreactivity tertiles (60+)	WMHV	Model 1	0.112333	0.0660838	0.0897211	-0.0171915	0.241857	SABRE
BK (VP1)	Seroreactivity tertiles (60+)	WMHV	Model 1	-0.0163889	0.0482418	0.734132	-0.110943	0.0781651	SABRE
JC (VP1)	Seroreactivity tertiles (60+)	WMHV	Model 1	-0.0175862	0.0571887	0.758541	-0.129676	0.0945037	SABRE
MCV (VP1)	Seroreactivity tertiles (60+)	WMHV	Model 1	0.0940761	0.0566892	0.0974038	-0.0170348	0.205187	SABRE
Tg (p22)	Seroreactivity tertiles (60+)	WMHV	Model 1	0.178268	0.14934	0.235257	-0.114438	0.470973	SABRE
Hp (CagA)	Seroreactivity tertiles (60+)	WMHV	Model 1	-0.191509	0.0761296	0.012221	-0.340723	-0.0422947	SABRE
Ct (pGP3)	Seroreactivity tertiles (60+)	WMHV	Model 1	0.183664	0.0718438	0.010863	0.0428504	0.324478	SABRE
HSV1 (1gG)	Seroreactivity tertiles (60+)	WMHV	Model 2	-0.0952425	0.0468567	0.0423607	-0.187082	-0.00340338	SABRE
HSV2 (2mgG)	Seroreactivity tertiles (60+)	WMHV	Model 2	0.00410932	0.113857	0.97125	-0.219051	0.22727	SABRE
VZV (gEgI)	Seroreactivity tertiles (60+)	WMHV	Model 2	-0.0214131	0.0484909	0.658894	-0.116455	0.0736291	SABRE
EBV (VCA)	Seroreactivity tertiles (60+)	WMHV	Model 2	0.0283782	0.0425875	0.505326	-0.0550933	0.11185	SABRE
CMV (pp150)	Seroreactivity tertiles (60+)	WMHV	Model 2	0.0372617	0.0480101	0.437868	-0.0568381	0.131362	SABRE
HHV6A (1E1A)	Seroreactivity tertiles (60+)	WMHV	Model 2	0.0911338	0.0854039	0.286797	-0.0762579	0.258525	SABRE
HHV6B (1E1B)	Seroreactivity tertiles (60+)	WMHV	Model 2	0.0716466	0.0650376	0.271205	-0.0558271	0.19912	SABRE
HHV7 (U14)	Seroreactivity tertiles (60+)	WMHV	Model 2	0.0797548	0.0599307	0.183813	-0.0377094	0.197219	SABRE
BK (VP1)	Seroreactivity tertiles (60+)	WMHV	Model 2	-0.0562948	0.0439062	0.200071	-0.142351	0.0297614	SABRE
JC (VP1)	Seroreactivity tertiles (60+)	WMHV	Model 2	0.00965058	0.0515301	0.851493	-0.0913484	0.11065	SABRE
MCV (VP1)	Seroreactivity tertiles (60+)	WMHV	Model 2	0.0433349	0.0509444	0.395229	-0.0565161	0.143186	SABRE
Tg (p22)	Seroreactivity tertiles (60+)	WMHV	Model 2	0.0825053	0.133963	0.539345	-0.180063	0.345074	SABRE
Hp (CagA)	Seroreactivity tertiles (60+)	WMHV	Model 2	-0.172803	0.0699747	0.0138921	-0.309953	-0.0356525	SABRE
Ct (pGP3)	Seroreactivity tertiles (60+)	WMHV	Model 2	0.0895332	0.0648073	0.167725	-0.0374892	0.216556	SABRE
HSV1 (1gG)	Seroreactivity tertiles (60+)	WMHV	Model 3	-0.0838058	0.0468959	0.0742429	-0.175722	0.00811017	SABRE
HSV2 (2mgG)	Seroreactivity tertiles (60+)	WMHV	Model 3	-0.00384672	0.116475	0.973694	-0.232138	0.224445	SABRE
VZV (gEgI)	Seroreactivity tertiles (60+)	WMHV	Model 3	-0.0418053	0.0485846	0.389771	-0.137031	0.0534205	SABRE
EBV (VCA)	Seroreactivity tertiles (60+)	WMHV	Model 3	0.0320534	0.0425298	0.45121	-0.051305	0.115412	SABRE
CMV (pp150)	Seroreactivity tertiles (60+)	WMHV	Model 3	0.0432864	0.0481534	0.36892	-0.0510943	0.137667	SABRE
HHV6A (1E1A)	Seroreactivity tertiles (60+)	WMHV	Model 3	0.0857447	0.0875578	0.328264	-0.0858686	0.257358	SABRE
HHV6B (1E1B)	Seroreactivity tertiles (60+)	WMHV	Model 3	0.0595782	0.0655253	0.363715	-0.0688513	0.188008	SABRE
HHV7 (U14)	Seroreactivity tertiles (60+)	WMHV	Model 3	0.0784391	0.0603247	0.194062	-0.0397974	0.196676	SABRE
BK (VP1)	Seroreactivity tertiles (60+)	WMHV	Model 3	-0.0640496	0.0440514	0.146258	-0.15039	0.022291	SABRE
JC (VP1)	Seroreactivity tertiles (60+)	WMHV	Model 3	0.000423738	0.0515841	0.993448	-0.100681	0.101529	SABRE
MCV (VP1)	Seroreactivity tertiles (60+)	WMHV	Model 3	0.033314	0.0511811	0.515298	-0.067001	0.133629	SABRE
Tg (p22)	Seroreactivity tertiles (60+)	WMHV	Model 3	0.0843499	0.145558	0.563689	-0.200943	0.369643	SABRE
Hp (CagA)	Seroreactivity tertiles (60+)	WMHV	Model 3	-0.176786	0.0704317	0.0124248	-0.314832	-0.0387397	SABRE
Ct (pGP3)	Seroreactivity tertiles (60+)	WMHV	Model 3	0.0939886	0.0652708	0.150506	-0.0339421	0.221919	SABRE
HSV1 (1gG)	Seroreactivity tertiles (60+)	Brain volume	Model 1	2.0717	3.10807	0.50592	-4.02013	8.16352	UKB
HSV2 (2mgG)	Seroreactivity tertiles (60+)	Brain volume	Model 1	14.1854	11.1056	0.213134	-7.58156	35.9523	UKB
VZV (gEgI)	Seroreactivity tertiles (60+)	Brain volume	Model 1	-3.59231	2.39706	0.135084	-8.29055	1.10593	UKB
EBV (VCA)	Seroreactivity tertiles (60+)	Brain volume	Model 1	0.197134	2.3796	0.934035	-4.46689	4.86116	UKB
CMV (pp150)	Seroreactivity tertiles (60+)	Brain volume	Model 1	0.669924	3.02649	0.825075	-5.26199	6.60184	UKB
HHV6A (1E1A)	Seroreactivity tertiles (60+)	Brain volume	Model 1	-3.99549	2.7341	0.145254	-9.35431	1.36334	UKB
HHV6B (1E1B)	Seroreactivity tertiles (60+)	Brain volume	Model 1	-3.2316	2.86989	0.261376	-8.85658	2.39337	UKB
HHV7 (U14)	Seroreactivity tertiles (60+)	Brain volume	Model 1	0.535044	2.52366	0.832251	-4.41132	5.48141	UKB
BK (VP1)	Seroreactivity tertiles (60+)	Brain volume	Model 1	-0.540554	2.5517	0.832384	-5.54188	4.46077	UKB
JC (VP1)	Seroreactivity tertiles (60+)	Brain volume	Model 1	0.252563	3.22025	0.937579	-6.05912	6.56424	UKB
MCV (VP1)	Seroreactivity tertiles (60+)	Brain volume	Model 1	-1.03454	3.09852	0.738837	-7.10763	5.03856	UKB
Tg (p22)	Seroreactivity tertiles (60+)	Brain volume	Model 1	-6.06254	7.38293	0.41845	-20.5331	8.408	UKB
Hp (CagA)	Seroreactivity tertiles (60+)	Brain volume	Model 1	-2.10476	10.8782	0.849726	-23.4261	19.2166	UKB
Ct (pGP3)	Seroreactivity tertiles (60+)	Brain volume	Model 1	11.6584	10.9829	0.303952	-9.86814	33.1849	UKB
HSV1 (1gG)	Seroreactivity tertiles (60+)	Brain volume	Model 2	3.33431	2.88547	0.249458	-2.32121	8.98983	UKB
HSV2 (2mgG)	Seroreactivity tertiles (60+)	Brain volume	Model 2	5.74818	13.1186	0.665904	-19.9642	31.4606	UKB
VZV (gEgI)	Seroreactivity tertiles (60+)	Brain volume	Model 2	-2.94899	2.22139	0.185419	-7.30292	1.40494	UKB
EBV (VCA)	Seroreactivity tertiles (60+)	Brain volume	Model 2	0.0589442	2.1923	0.978569	-4.23797	4.35586	UKB
CMV (pp150)	Seroreactivity tertiles (60+)	Brain volume	Model 2	-0.352754	2.79723	0.899795	-5.83532	5.12981	UKB
HHV6A (1E1A)	Seroreactivity tertiles (60+)	Brain volume	Model 2	-1.76897	2.59854	0.49671	-6.8621	3.32416	UKB
HHV6B (1E1B)	Seroreactivity tertiles (60+)	Brain volume	Model 2	-2.7408	2.64071	0.300481	-7.91659	2.43499	UKB
HHV7 (U14)	Seroreactivity tertiles (60+)	Brain volume	Model 2	-0.798578	2.32393	0.731384	-5.35348	3.75633	UKB
BK (VP1)	Seroreactivity tertiles (60+)	Brain volume	Model 2	0.394698	2.35847	0.867214	-4.22789	5.01729	UKB
JC (VP1)	Seroreactivity tertiles (60+)	Brain volume	Model 2	-1.54312	3.0056	0.608351	-7.43409	4.34785	UKB
MCV (VP1)	Seroreactivity tertiles (60+)	Brain volume	Model 2	-3.22244	2.91984	0.271183	-8.94532	2.50044	UKB
Tg (p22)	Seroreactivity tertiles (60+)	Brain volume	Model 2	-16.1247	8.32669	0.0650731	-32.445	0.195645	UKB
Hp (CagA)	Seroreactivity tertiles (60+)	Brain volume	Model 2	-7.91881	9.02186	0.404322	-25.6017	9.76404	UKB
Ct (pGP3)	Seroreactivity tertiles (60+)	Brain volume	Model 2	-0.20714	12.0349	0.986543	-23.7955	23.3812	UKB
HSV1 (1gG)	Seroreactivity tertiles (60+)	Brain volume	Model 3	4.08062	2.94806	0.168197	-1.69757	9.85881	UKB
HSV2 (2mgG)	Seroreactivity tertiles (60+)	Brain volume	Model 3	17.3104	15.7911	0.297722	-13.6401	48.2609	UKB
VZV (gEgI)	Seroreactivity tertiles (60+)	Brain volume	Model 3	-2.13637	2.23312	0.339594	-6.51328	2.24055	UKB
EBV (VCA)	Seroreactivity tertiles (60+)	Brain volume	Model 3	0.330674	2.23391	0.882435	-4.04778	4.70913	UKB
CMV (pp150)	Seroreactivity tertiles (60+)	Brain volume	Model 3	-0.133832	2.82662	0.962296	-5.674	5.40634	UKB
HHV6A (1E1A)	Seroreactivity tertiles (60+)	Brain volume	Model 3	-2.42529	2.68014	0.366502	-7.67836	2.82778	UKB
HHV6B (1E1B)	Seroreactivity tertiles (60+)	Brain volume	Model 3	-3.11685	2.7029	0.250192	-8.41454	2.18084	UKB
HHV7 (U14)	Seroreactivity tertiles (60+)	Brain volume	Model 3	-1.00295	2.3905	0.675148	-5.68832	3.68243	UKB
BK (VP1)	Seroreactivity tertiles (60+)	Brain volume	Model 3	0.30673	2.44561	0.900285	-4.48666	5.10012	UKB
JC (VP1)	Seroreactivity tertiles (60+)	Brain volume	Model 3	-2.72733	3.14501	0.387185	-8.89154	3.43688	UKB
MCV (VP1)	Seroreactivity tertiles (60+)	Brain volume	Model 3	-5.18616	3.0594	0.0918243	-11.1826	0.810267	UKB
Tg (p22)	Seroreactivity tertiles (60+)	Brain volume	Model 3	-16.9481	10.2238	0.120708	-36.9867	3.09054	UKB
Ct (pGP3)	Seroreactivity tertiles (60+)	Brain volume	Model 3	-2.2649	20.4974	0.919316	-42.4397	37.9099	UKB
HSV1 (1gG)	Seroreactivity tertiles (60+)	Hippocampal volume	Model 1	-0.0316011	0.0732099	0.666517	-0.175093	0.11189	UKB
HSV2 (2mgG)	Seroreactivity tertiles (60+)	Hippocampal volume	Model 1	-0.175421	0.309142	0.575434	-0.78134	0.430498	UKB
VZV (gEgI)	Seroreactivity tertiles (60+)	Hippocampal volume	Model 1	-0.116246	0.0548741	0.0350118	-0.223799	-0.00869261	UKB
EBV (VCA)	Seroreactivity tertiles (60+)	Hippocampal volume	Model 1	-0.0142059	0.0584315	0.808088	-0.128732	0.10032	UKB
CMV (pp150)	Seroreactivity tertiles (60+)	Hippocampal volume	Model 1	-0.0888893	0.0743318	0.233374	-0.23458	0.0568009	UKB
HHV6A (1E1A)	Seroreactivity tertiles (60+)	Hippocampal volume	Model 1	-0.07617	0.0638902	0.234385	-0.201395	0.0490548	UKB
HHV6B (1E1B)	Seroreactivity tertiles (60+)	Hippocampal volume	Model 1	-0.00485233	0.0666014	0.941987	-0.135391	0.125686	UKB
HHV7 (U14)	Seroreactivity tertiles (60+)	Hippocampal volume	Model 1	0.027937	0.0569483	0.624114	-0.0836816	0.139556	UKB
BK (VP1)	Seroreactivity tertiles (60+)	Hippocampal volume	Model 1	0.021523	0.0591795	0.716362	-0.0944688	0.137515	UKB
JC (VP1)	Seroreactivity tertiles (60+)	Hippocampal volume	Model 1	-0.0261861	0.0748963	0.72705	-0.172983	0.120611	UKB
MCV (VP1)	Seroreactivity tertiles (60+)	Hippocampal volume	Model 1	0.0459597	0.0681854	0.501106	-0.0876838	0.179603	UKB
Tg (p22)	Seroreactivity tertiles (60+)	Hippocampal volume	Model 1	0.123969	0.204664	0.549549	-0.277173	0.525111	UKB
Hp (CagA)	Seroreactivity tertiles (60+)	Hippocampal volume	Model 1	0.0712165	0.208859	0.738849	-0.338146	0.480579	UKB
Ct (pGP3)	Seroreactivity tertiles (60+)	Hippocampal volume	Model 1	0.205717	0.197512	0.312841	-0.181406	0.592841	UKB
HSV1 (1gG)	Seroreactivity tertiles (60+)	Hippocampal volume	Model 2	-0.0377081	0.0734434	0.608304	-0.181657	0.106241	UKB
HSV2 (2mgG)	Seroreactivity tertiles (60+)	Hippocampal volume	Model 2	-0.225536	0.413001	0.590974	-1.03502	0.583947	UKB
VZV (gEgI)	Seroreactivity tertiles (60+)	Hippocampal volume	Model 2	-0.116257	0.0547739	0.0346812	-0.223614	-0.00889982	UKB
EBV (VCA)	Seroreactivity tertiles (60+)	Hippocampal volume	Model 2	-0.0139677	0.0582177	0.810568	-0.128074	0.100139	UKB
CMV (pp150)	Seroreactivity tertiles (60+)	Hippocampal volume	Model 2	-0.10791	0.0734486	0.14363	-0.251869	0.0360495	UKB
HHV6A (1E1A)	Seroreactivity tertiles (60+)	Hippocampal volume	Model 2	-0.0641844	0.0651034	0.325226	-0.191787	0.0634182	UKB
HHV6B (1E1B)	Seroreactivity tertiles (60+)	Hippocampal volume	Model 2	0.00133153	0.0662179	0.983976	-0.128455	0.131119	UKB
HHV7 (U14)	Seroreactivity tertiles (60+)	Hippocampal volume	Model 2	0.0258074	0.0570118	0.651143	-0.0859358	0.137551	UKB
BK (VP1)	Seroreactivity tertiles (60+)	Hippocampal volume	Model 2	0.0195194	0.0592096	0.741901	-0.0965314	0.13557	UKB
JC (VP1)	Seroreactivity tertiles (60+)	Hippocampal volume	Model 2	-0.0551753	0.0750719	0.46341	-0.202316	0.0919657	UKB
MCV (VP1)	Seroreactivity tertiles (60+)	Hippocampal volume	Model 2	0.0283506	0.0689202	0.68129	-0.106733	0.163434	UKB
Tg (p22)	Seroreactivity tertiles (60+)	Hippocampal volume	Model 2	0.0317075	0.252026	0.900965	-0.462263	0.525678	UKB
Hp (CagA)	Seroreactivity tertiles (60+)	Hippocampal volume	Model 2	0.146588	0.263445	0.592329	-0.369765	0.66294	UKB
Ct (pGP3)	Seroreactivity tertiles (60+)	Hippocampal volume	Model 2	0.0594939	0.248223	0.81451	-0.427023	0.54601	UKB
HSV1 (1gG)	Seroreactivity tertiles (60+)	Hippocampal volume	Model 3	-0.0467642	0.0752285	0.535054	-0.194212	0.100684	UKB
HSV2 (2mgG)	Seroreactivity tertiles (60+)	Hippocampal volume	Model 3	-0.412929	0.485461	0.414152	-1.36443	0.538575	UKB
VZV (gEgI)	Seroreactivity tertiles (60+)	Hippocampal volume	Model 3	-0.111248	0.0553172	0.0453167	-0.21967	-0.00282641	UKB
EBV (VCA)	Seroreactivity tertiles (60+)	Hippocampal volume	Model 3	-0.00977766	0.0590181	0.86854	-0.125453	0.105898	UKB
CMV (pp150)	Seroreactivity tertiles (60+)	Hippocampal volume	Model 3	-0.100315	0.0740433	0.177384	-0.24544	0.0448095	UKB
HHV6A (1E1A)	Seroreactivity tertiles (60+)	Hippocampal volume	Model 3	-0.0851828	0.0669954	0.204903	-0.216494	0.0461282	UKB
HHV6B (1E1B)	Seroreactivity tertiles (60+)	Hippocampal volume	Model 3	0.0112667	0.0676154	0.867826	-0.121259	0.143793	UKB
HHV7 (U14)	Seroreactivity tertiles (60+)	Hippocampal volume	Model 3	0.0439177	0.0586197	0.454398	-0.0709769	0.158812	UKB
BK (VP1)	Seroreactivity tertiles (60+)	Hippocampal volume	Model 3	0.0199955	0.0612875	0.744486	-0.100128	0.140119	UKB
JC (VP1)	Seroreactivity tertiles (60+)	Hippocampal volume	Model 3	-0.0946043	0.0779179	0.226547	-0.247323	0.0581147	UKB
MCV (VP1)	Seroreactivity tertiles (60+)	Hippocampal volume	Model 3	0.0186948	0.0730457	0.798303	-0.124475	0.161864	UKB
Tg (p22)	Seroreactivity tertiles (60+)	Hippocampal volume	Model 3	-0.143556	0.352236	0.690068	-0.83394	0.546827	UKB
Ct (pGP3)	Seroreactivity tertiles (60+)	Hippocampal volume	Model 3	-0.190445	0.3759	0.648909	-0.927209	0.54632	UKB
HSV1 (1gG)	Seroreactivity tertiles (60+)	WMHV	Model 1	0.0179793	0.119626	0.880701	-0.216487	0.252446	UKB
HSV2 (2mgG)	Seroreactivity tertiles (60+)	WMHV	Model 1	-0.136604	0.525145	0.79688	-1.16589	0.892681	UKB
VZV (gEgI)	Seroreactivity tertiles (60+)	WMHV	Model 1	-0.00611581	0.0949192	0.948672	-0.192157	0.179926	UKB
EBV (VCA)	Seroreactivity tertiles (60+)	WMHV	Model 1	0.0845198	0.0999642	0.398548	-0.11141	0.28045	UKB
CMV (pp150)	Seroreactivity tertiles (60+)	WMHV	Model 1	0.0370201	0.124722	0.766954	-0.207434	0.281474	UKB
HHV6A (1E1A)	Seroreactivity tertiles (60+)	WMHV	Model 1	-0.00533608	0.113063	0.962397	-0.22694	0.216267	UKB
HHV6B (1E1B)	Seroreactivity tertiles (60+)	WMHV	Model 1	-0.0544636	0.115806	0.638605	-0.281443	0.172515	UKB
HHV7 (U14)	Seroreactivity tertiles (60+)	WMHV	Model 1	0.0926607	0.100962	0.359521	-0.105225	0.290547	UKB
BK (VP1)	Seroreactivity tertiles (60+)	WMHV	Model 1	-0.0537719	0.101425	0.596415	-0.252565	0.145021	UKB
JC (VP1)	Seroreactivity tertiles (60+)	WMHV	Model 1	0.251069	0.129591	0.0543634	-0.00292863	0.505068	UKB
MCV (VP1)	Seroreactivity tertiles (60+)	WMHV	Model 1	0.0366081	0.114857	0.750283	-0.188512	0.261728	UKB
Tg (p22)	Seroreactivity tertiles (60+)	WMHV	Model 1	-0.431783	0.311511	0.17659	-1.04235	0.178778	UKB
Hp (CagA)	Seroreactivity tertiles (60+)	WMHV	Model 1	0.450271	0.392741	0.27332	-0.319501	1.22004	UKB
Ct (pGP3)	Seroreactivity tertiles (60+)	WMHV	Model 1	0.438312	0.326214	0.197492	-0.201068	1.07769	UKB
HSV1 (1gG)	Seroreactivity tertiles (60+)	WMHV	Model 2	0.015528	0.114085	0.891894	-0.208079	0.239135	UKB
HSV2 (2mgG)	Seroreactivity tertiles (60+)	WMHV	Model 2	-0.346091	0.60406	0.572995	-1.53005	0.837867	UKB
VZV (gEgI)	Seroreactivity tertiles (60+)	WMHV	Model 2	-0.0122668	0.0927777	0.894908	-0.194111	0.169578	UKB
EBV (VCA)	Seroreactivity tertiles (60+)	WMHV	Model 2	0.0722353	0.0959379	0.452127	-0.115803	0.260274	UKB
CMV (pp150)	Seroreactivity tertiles (60+)	WMHV	Model 2	0.0553317	0.119836	0.644866	-0.179546	0.29021	UKB
HHV6A (1E1A)	Seroreactivity tertiles (60+)	WMHV	Model 2	-0.00646697	0.109669	0.953029	-0.221419	0.208485	UKB
HHV6B (1E1B)	Seroreactivity tertiles (60+)	WMHV	Model 2	-0.0810218	0.111381	0.467756	-0.299329	0.137285	UKB
HHV7 (U14)	Seroreactivity tertiles (60+)	WMHV	Model 2	0.122992	0.0973094	0.207317	-0.0677341	0.313719	UKB
BK (VP1)	Seroreactivity tertiles (60+)	WMHV	Model 2	-0.0601509	0.0983096	0.541138	-0.252838	0.132536	UKB
JC (VP1)	Seroreactivity tertiles (60+)	WMHV	Model 2	0.340733	0.124153	0.00673668	0.0973923	0.584073	UKB
MCV (VP1)	Seroreactivity tertiles (60+)	WMHV	Model 2	0.0696391	0.111701	0.533762	-0.149295	0.288573	UKB
Tg (p22)	Seroreactivity tertiles (60+)	WMHV	Model 2	-0.358088	0.362451	0.333358	-1.06849	0.352315	UKB
Hp (CagA)	Seroreactivity tertiles (60+)	WMHV	Model 2	0.808562	0.402427	0.0774376	0.0198049	1.59732	UKB
Ct (pGP3)	Seroreactivity tertiles (60+)	WMHV	Model 2	0.256802	0.318786	0.435729	-0.368018	0.881622	UKB
HSV1 (1gG)	Seroreactivity tertiles (60+)	WMHV	Model 3	0.0373998	0.115507	0.746514	-0.188994	0.263793	UKB
HSV2 (2mgG)	Seroreactivity tertiles (60+)	WMHV	Model 3	-0.176655	0.795096	0.828476	-1.73504	1.38173	UKB
VZV (gEgI)	Seroreactivity tertiles (60+)	WMHV	Model 3	-0.00337823	0.0946114	0.971543	-0.188817	0.18206	UKB
EBV (VCA)	Seroreactivity tertiles (60+)	WMHV	Model 3	0.0905972	0.0979111	0.355645	-0.101309	0.282503	UKB
CMV (pp150)	Seroreactivity tertiles (60+)	WMHV	Model 3	0.0553244	0.121771	0.650206	-0.183347	0.293995	UKB
HHV6A (1E1A)	Seroreactivity tertiles (60+)	WMHV	Model 3	-0.0462741	0.112921	0.682357	-0.267599	0.175051	UKB
HHV6B (1E1B)	Seroreactivity tertiles (60+)	WMHV	Model 3	-0.0898927	0.114454	0.433123	-0.314222	0.134437	UKB
HHV7 (U14)	Seroreactivity tertiles (60+)	WMHV	Model 3	0.155998	0.100252	0.120878	-0.0404955	0.352491	UKB
BK (VP1)	Seroreactivity tertiles (60+)	WMHV	Model 3	-0.0733542	0.102027	0.472789	-0.273327	0.126619	UKB
JC (VP1)	Seroreactivity tertiles (60+)	WMHV	Model 3	0.361399	0.129338	0.00586405	0.107896	0.614903	UKB
MCV (VP1)	Seroreactivity tertiles (60+)	WMHV	Model 3	0.083665	0.117446	0.477185	-0.14653	0.31386	UKB
Tg (p22)	Seroreactivity tertiles (60+)	WMHV	Model 3	-0.179181	0.504699	0.728123	-1.16839	0.810028	UKB
Ct (pGP3)	Seroreactivity tertiles (60+)	WMHV	Model 3	0.155703	0.631571	0.821915	-1.08218	1.39358	UKB
HSV1 (1gG)	Seroreactivity tertiles (60+)	Brain volume	Model 1	-0.498212	1.25199	0.690678	-2.95207	1.95564	Meta-analysis
HSV1 (1gG)	Seroreactivity tertiles (60+)	Brain volume	Model 2	0.276452	0.966015	0.774742	-1.6169	2.16981	Meta-analysis
HSV1 (1gG)	Seroreactivity tertiles (60+)	Brain volume	Model 3	0.468491	0.961998	0.626259	-1.41699	2.35397	Meta-analysis
HSV2 (2mgG)	Seroreactivity tertiles (60+)	Brain volume	Model 1	-0.97019	4.38015	0.824705	-9.55512	7.61474	Meta-analysis
HSV2 (2mgG)	Seroreactivity tertiles (60+)	Brain volume	Model 2	-1.59672	2.45225	0.514967	-6.40305	3.20961	Meta-analysis
HSV2 (2mgG)	Seroreactivity tertiles (60+)	Brain volume	Model 3	-0.95119	2.50794	0.704487	-5.86667	3.96429	Meta-analysis
VZV (gEgI)	Seroreactivity tertiles (60+)	Brain volume	Model 1	-2.03251	1.06589	0.0565374	-4.12162	0.0565923	Meta-analysis
VZV (gEgI)	Seroreactivity tertiles (60+)	Brain volume	Model 2	-1.53596	0.929574	0.0984686	-3.35789	0.285975	Meta-analysis
VZV (gEgI)	Seroreactivity tertiles (60+)	Brain volume	Model 3	-1.42334	0.923418	0.123223	-3.23321	0.386524	Meta-analysis
EBV (VCA)	Seroreactivity tertiles (60+)	Brain volume	Model 1	0.078664	1.96092	0.968001	-3.76467	3.922	Meta-analysis
EBV (VCA)	Seroreactivity tertiles (60+)	Brain volume	Model 2	-0.57922	0.912972	0.525798	-2.36861	1.21017	Meta-analysis
EBV (VCA)	Seroreactivity tertiles (60+)	Brain volume	Model 3	-0.510234	0.829049	0.538261	-2.13514	1.11467	Meta-analysis
CMV (pp150)	Seroreactivity tertiles (60+)	Brain volume	Model 1	-1.26997	1.64142	0.439107	-4.48709	1.94715	Meta-analysis
CMV (pp150)	Seroreactivity tertiles (60+)	Brain volume	Model 2	-1.26921	0.94108	0.177443	-3.11369	0.575277	Meta-analysis
CMV (pp150)	Seroreactivity tertiles (60+)	Brain volume	Model 3	-1.05035	0.934847	0.261203	-2.88262	0.781917	Meta-analysis
HHV6A (1E1A)	Seroreactivity tertiles (60+)	Brain volume	Model 1	0.806829	2.42362	0.739208	-3.94337	5.55703	Meta-analysis
HHV6A (1E1A)	Seroreactivity tertiles (60+)	Brain volume	Model 2	0.809586	1.61815	0.616854	-2.36194	3.98111	Meta-analysis
HHV6A (1E1A)	Seroreactivity tertiles (60+)	Brain volume	Model 3	0.893748	2.31158	0.699023	-3.63687	5.42436	Meta-analysis
HHV6B (1E1B)	Seroreactivity tertiles (60+)	Brain volume	Model 1	-0.298871	1.44374	0.836	-3.12854	2.5308	Meta-analysis
HHV6B (1E1B)	Seroreactivity tertiles (60+)	Brain volume	Model 2	-1.15483	1.2113	0.340398	-3.52893	1.21928	Meta-analysis
HHV6B (1E1B)	Seroreactivity tertiles (60+)	Brain volume	Model 3	-1.37186	1.20056	0.253167	-3.72491	0.981185	Meta-analysis
HHV7 (U14)	Seroreactivity tertiles (60+)	Brain volume	Model 1	-0.866301	1.21435	0.475605	-3.24638	1.51377	Meta-analysis
HHV7 (U14)	Seroreactivity tertiles (60+)	Brain volume	Model 2	-1.44751	1.08816	0.183441	-3.58026	0.685246	Meta-analysis
HHV7 (U14)	Seroreactivity tertiles (60+)	Brain volume	Model 3	-1.60448	1.07895	0.136994	-3.71919	0.51022	Meta-analysis
BK (VP1)	Seroreactivity tertiles (60+)	Brain volume	Model 1	0.0848539	0.960623	0.929613	-1.79793	1.96764	Meta-analysis
BK (VP1)	Seroreactivity tertiles (60+)	Brain volume	Model 2	-0.282837	0.86024	0.742316	-1.96888	1.4032	Meta-analysis
BK (VP1)	Seroreactivity tertiles (60+)	Brain volume	Model 3	-0.440289	0.907461	0.627544	-2.21888	1.3383	Meta-analysis
JC (VP1)	Seroreactivity tertiles (60+)	Brain volume	Model 1	-1.17356	1.93504	0.544195	-4.96616	2.61904	Meta-analysis
JC (VP1)	Seroreactivity tertiles (60+)	Brain volume	Model 2	-0.524493	1.89867	0.782363	-4.24583	3.19684	Meta-analysis
JC (VP1)	Seroreactivity tertiles (60+)	Brain volume	Model 3	-1.32813	2.39535	0.579262	-6.02292	3.36666	Meta-analysis
MCV (VP1)	Seroreactivity tertiles (60+)	Brain volume	Model 1	-3.48221	2.41447	0.14924	-8.21448	1.25007	Meta-analysis
MCV (VP1)	Seroreactivity tertiles (60+)	Brain volume	Model 2	-4.23937	2.56764	0.0987233	-9.27186	0.793118	Meta-analysis
MCV (VP1)	Seroreactivity tertiles (60+)	Brain volume	Model 3	-4.3109	2.69171	0.109256	-9.58656	0.964762	Meta-analysis
Tg (p22)	Seroreactivity tertiles (60+)	Brain volume	Model 1	-5.50506	3.00378	0.0668461	-11.3924	0.382251	Meta-analysis
Tg (p22)	Seroreactivity tertiles (60+)	Brain volume	Model 2	-7.66712	4.238	0.0704299	-15.9735	0.639211	Meta-analysis
Tg (p22)	Seroreactivity tertiles (60+)	Brain volume	Model 3	-8.8824	6.03481	0.141059	-20.7104	2.94562	Meta-analysis
Hp (CagA)	Seroreactivity tertiles (60+)	Brain volume	Model 1	3.29022	1.6285	0.0433425	0.0984104	6.48202	Meta-analysis
Hp (CagA)	Seroreactivity tertiles (60+)	Brain volume	Model 2	2.04992	1.44931	0.157242	-0.790681	4.89051	Meta-analysis
Hp (CagA)	Seroreactivity tertiles (60+)	Brain volume	Model 3	2.21425	1.48339	0.135517	-0.693144	5.12163	Meta-analysis
Ct (pGP3)	Seroreactivity tertiles (60+)	Brain volume	Model 1	0.0998693	3.77548	0.978897	-7.29993	7.49967	Meta-analysis
Ct (pGP3)	Seroreactivity tertiles (60+)	Brain volume	Model 2	-2.2054	1.42492	0.121686	-4.99819	0.587394	Meta-analysis
Ct (pGP3)	Seroreactivity tertiles (60+)	Brain volume	Model 3	0.379433	4.27559	0.929285	-8.00056	8.75943	Meta-analysis
HSV1 (1gG)	Seroreactivity tertiles (60+)	Hippocampal volume	Model 1	0.00638107	0.0245544	0.794961	-0.0417447	0.0545068	Meta-analysis
HSV1 (1gG)	Seroreactivity tertiles (60+)	Hippocampal volume	Model 2	-0.0194066	0.0244947	0.428198	-0.0674153	0.028602	Meta-analysis
HSV1 (1gG)	Seroreactivity tertiles (60+)	Hippocampal volume	Model 3	-0.0196776	0.0248454	0.428359	-0.0683737	0.0290184	Meta-analysis
HSV2 (2mgG)	Seroreactivity tertiles (60+)	Hippocampal volume	Model 1	-0.0332067	0.0507549	0.512947	-0.132685	0.0662711	Meta-analysis
HSV2 (2mgG)	Seroreactivity tertiles (60+)	Hippocampal volume	Model 2	-0.015517	0.0508187	0.760106	-0.11512	0.0840857	Meta-analysis
HSV2 (2mgG)	Seroreactivity tertiles (60+)	Hippocampal volume	Model 3	-0.0915862	0.116164	0.43045	-0.319264	0.136091	Meta-analysis
VZV (gEgI)	Seroreactivity tertiles (60+)	Hippocampal volume	Model 1	-0.0614311	0.0461014	0.182689	-0.151788	0.0289259	Meta-analysis
VZV (gEgI)	Seroreactivity tertiles (60+)	Hippocampal volume	Model 2	-0.0682454	0.0407968	0.0943642	-0.148206	0.0117148	Meta-analysis
VZV (gEgI)	Seroreactivity tertiles (60+)	Hippocampal volume	Model 3	-0.0646487	0.0409941	0.11479	-0.144996	0.0156983	Meta-analysis
EBV (VCA)	Seroreactivity tertiles (60+)	Hippocampal volume	Model 1	-0.006798	0.0216034	0.75301	-0.0491398	0.0355438	Meta-analysis
EBV (VCA)	Seroreactivity tertiles (60+)	Hippocampal volume	Model 2	0.0048537	0.0213872	0.820467	-0.0370644	0.0467718	Meta-analysis
EBV (VCA)	Seroreactivity tertiles (60+)	Hippocampal volume	Model 3	0.00430393	0.0216054	0.842101	-0.0380418	0.0466497	Meta-analysis
CMV (pp150)	Seroreactivity tertiles (60+)	Hippocampal volume	Model 1	-0.0229836	0.0233577	0.325125	-0.0687639	0.0227967	Meta-analysis
CMV (pp150)	Seroreactivity tertiles (60+)	Hippocampal volume	Model 2	-0.00855147	0.0234969	0.715903	-0.0546046	0.0375016	Meta-analysis
CMV (pp150)	Seroreactivity tertiles (60+)	Hippocampal volume	Model 3	-0.0125001	0.0238384	0.600023	-0.0592225	0.0342224	Meta-analysis
HHV6A (1E1A)	Seroreactivity tertiles (60+)	Hippocampal volume	Model 1	0.00190216	0.0359925	0.957852	-0.0686419	0.0724462	Meta-analysis
HHV6A (1E1A)	Seroreactivity tertiles (60+)	Hippocampal volume	Model 2	0.00670265	0.0348861	0.847641	-0.0616729	0.0750782	Meta-analysis
HHV6A (1E1A)	Seroreactivity tertiles (60+)	Hippocampal volume	Model 3	0.00291368	0.0403954	0.942499	-0.0762599	0.0820872	Meta-analysis
HHV6B (1E1B)	Seroreactivity tertiles (60+)	Hippocampal volume	Model 1	0.0232902	0.0306969	0.448023	-0.0368746	0.083455	Meta-analysis
HHV6B (1E1B)	Seroreactivity tertiles (60+)	Hippocampal volume	Model 2	0.0290156	0.0301571	0.335974	-0.0300911	0.0881224	Meta-analysis
HHV6B (1E1B)	Seroreactivity tertiles (60+)	Hippocampal volume	Model 3	0.036124	0.0306725	0.238904	-0.0239931	0.096241	Meta-analysis
HHV7 (U14)	Seroreactivity tertiles (60+)	Hippocampal volume	Model 1	-0.0243123	0.0278674	0.382975	-0.0789315	0.0303068	Meta-analysis
HHV7 (U14)	Seroreactivity tertiles (60+)	Hippocampal volume	Model 2	-0.0187156	0.027563	0.49713	-0.072738	0.0353069	Meta-analysis
HHV7 (U14)	Seroreactivity tertiles (60+)	Hippocampal volume	Model 3	-0.0156736	0.0279025	0.574301	-0.0703615	0.0390143	Meta-analysis
BK (VP1)	Seroreactivity tertiles (60+)	Hippocampal volume	Model 1	-0.00894021	0.0217343	0.680823	-0.0515387	0.0336583	Meta-analysis
BK (VP1)	Seroreactivity tertiles (60+)	Hippocampal volume	Model 2	0.00404429	0.0217153	0.852256	-0.038517	0.0466056	Meta-analysis
BK (VP1)	Seroreactivity tertiles (60+)	Hippocampal volume	Model 3	0.00112913	0.0220836	0.959222	-0.042154	0.0444122	Meta-analysis
JC (VP1)	Seroreactivity tertiles (60+)	Hippocampal volume	Model 1	-0.0125678	0.0275247	0.647958	-0.0665153	0.0413796	Meta-analysis
JC (VP1)	Seroreactivity tertiles (60+)	Hippocampal volume	Model 2	-0.0227255	0.0273094	0.405325	-0.0762509	0.0308	Meta-analysis
JC (VP1)	Seroreactivity tertiles (60+)	Hippocampal volume	Model 3	-0.0215304	0.0276585	0.436313	-0.0757401	0.0326794	Meta-analysis
MCV (VP1)	Seroreactivity tertiles (60+)	Hippocampal volume	Model 1	-0.0208793	0.0255541	0.413892	-0.0709644	0.0292058	Meta-analysis
MCV (VP1)	Seroreactivity tertiles (60+)	Hippocampal volume	Model 2	-0.0120847	0.0252983	0.632871	-0.0616685	0.037499	Meta-analysis
MCV (VP1)	Seroreactivity tertiles (60+)	Hippocampal volume	Model 3	-0.0140471	0.0257586	0.585521	-0.0645329	0.0364387	Meta-analysis
Tg (p22)	Seroreactivity tertiles (60+)	Hippocampal volume	Model 1	0.00642005	0.0720028	0.928952	-0.134703	0.147543	Meta-analysis
Tg (p22)	Seroreactivity tertiles (60+)	Hippocampal volume	Model 2	0.00979469	0.081494	0.904333	-0.149931	0.16952	Meta-analysis
Tg (p22)	Seroreactivity tertiles (60+)	Hippocampal volume	Model 3	-0.0682191	0.0842943	0.418345	-0.233433	0.0969948	Meta-analysis
Hp (CagA)	Seroreactivity tertiles (60+)	Hippocampal volume	Model 1	0.0757442	0.060615	0.211448	-0.043059	0.194547	Meta-analysis
Hp (CagA)	Seroreactivity tertiles (60+)	Hippocampal volume	Model 2	0.0687331	0.0638391	0.281632	-0.0563893	0.193855	Meta-analysis
Hp (CagA)	Seroreactivity tertiles (60+)	Hippocampal volume	Model 3	0.0907112	0.102935	0.378182	-0.111037	0.292459	Meta-analysis
Ct (pGP3)	Seroreactivity tertiles (60+)	Hippocampal volume	Model 1	0.033071	0.0341462	0.33279	-0.0338544	0.0999964	Meta-analysis
Ct (pGP3)	Seroreactivity tertiles (60+)	Hippocampal volume	Model 2	0.0620139	0.0344524	0.0718627	-0.0055116	0.129539	Meta-analysis
Ct (pGP3)	Seroreactivity tertiles (60+)	Hippocampal volume	Model 3	0.071905	0.0351887	0.0410113	0.00293655	0.140874	Meta-analysis
HSV1 (1gG)	Seroreactivity tertiles (60+)	WMHV	Model 1	-0.095628	0.0601649	0.111963	-0.213549	0.0222931	Meta-analysis
HSV1 (1gG)	Seroreactivity tertiles (60+)	WMHV	Model 2	-0.0685593	0.0401472	0.0876927	-0.147246	0.0101278	Meta-analysis
HSV1 (1gG)	Seroreactivity tertiles (60+)	WMHV	Model 3	-0.0435818	0.0472684	0.356525	-0.136226	0.0490626	Meta-analysis
HSV2 (2mgG)	Seroreactivity tertiles (60+)	WMHV	Model 1	0.0274873	0.122767	0.822837	-0.213132	0.268107	Meta-analysis
HSV2 (2mgG)	Seroreactivity tertiles (60+)	WMHV	Model 2	-0.01456	0.109741	0.89445	-0.229649	0.200529	Meta-analysis
HSV2 (2mgG)	Seroreactivity tertiles (60+)	WMHV	Model 3	-0.0109726	0.114525	0.923672	-0.235438	0.213493	Meta-analysis
VZV (gEgI)	Seroreactivity tertiles (60+)	WMHV	Model 1	0.00227798	0.0560646	0.96759	-0.107607	0.112162	Meta-analysis
VZV (gEgI)	Seroreactivity tertiles (60+)	WMHV	Model 2	0.0127419	0.0447505	0.775849	-0.0749675	0.100451	Meta-analysis
VZV (gEgI)	Seroreactivity tertiles (60+)	WMHV	Model 3	0.0256818	0.0645243	0.690617	-0.100783	0.152147	Meta-analysis
EBV (VCA)	Seroreactivity tertiles (60+)	WMHV	Model 1	0.10873	0.0383983	0.00463114	0.0334704	0.183989	Meta-analysis
EBV (VCA)	Seroreactivity tertiles (60+)	WMHV	Model 2	0.0504718	0.0355814	0.156049	-0.0192666	0.12021	Meta-analysis
EBV (VCA)	Seroreactivity tertiles (60+)	WMHV	Model 3	0.0514529	0.0357434	0.150007	-0.018603	0.121509	Meta-analysis
CMV (pp150)	Seroreactivity tertiles (60+)	WMHV	Model 1	0.0959226	0.0440315	0.0293686	0.00962259	0.182223	Meta-analysis
CMV (pp150)	Seroreactivity tertiles (60+)	WMHV	Model 2	0.0586121	0.0413895	0.156743	-0.0225098	0.139734	Meta-analysis
CMV (pp150)	Seroreactivity tertiles (60+)	WMHV	Model 3	0.0857257	0.0568069	0.13128	-0.0256138	0.197065	Meta-analysis
HHV6A (1E1A)	Seroreactivity tertiles (60+)	WMHV	Model 1	0.0220129	0.0658619	0.738208	-0.107074	0.1511	Meta-analysis
HHV6A (1E1A)	Seroreactivity tertiles (60+)	WMHV	Model 2	0.0363127	0.0611302	0.552497	-0.0835002	0.156126	Meta-analysis
HHV6A (1E1A)	Seroreactivity tertiles (60+)	WMHV	Model 3	0.0310894	0.0629483	0.621386	-0.0922871	0.154466	Meta-analysis
HHV6B (1E1B)	Seroreactivity tertiles (60+)	WMHV	Model 1	-0.00492838	0.0562288	0.930156	-0.115135	0.105278	Meta-analysis
HHV6B (1E1B)	Seroreactivity tertiles (60+)	WMHV	Model 2	0.0111949	0.0579885	0.846917	-0.10246	0.12485	Meta-analysis
HHV6B (1E1B)	Seroreactivity tertiles (60+)	WMHV	Model 3	0.00578683	0.0556584	0.917193	-0.103302	0.114875	Meta-analysis
HHV7 (U14)	Seroreactivity tertiles (60+)	WMHV	Model 1	0.104318	0.0481998	0.0304423	0.00984836	0.198788	Meta-analysis
HHV7 (U14)	Seroreactivity tertiles (60+)	WMHV	Model 2	0.0935326	0.0453331	0.0390908	0.00468136	0.182384	Meta-analysis
HHV7 (U14)	Seroreactivity tertiles (60+)	WMHV	Model 3	0.0929832	0.0456734	0.0417678	0.00346488	0.182501	Meta-analysis
BK (VP1)	Seroreactivity tertiles (60+)	WMHV	Model 1	-0.0449546	0.0389741	0.248727	-0.121342	0.0314333	Meta-analysis
BK (VP1)	Seroreactivity tertiles (60+)	WMHV	Model 2	-0.0739525	0.0364413	0.0424219	-0.145376	-0.00252878	Meta-analysis
BK (VP1)	Seroreactivity tertiles (60+)	WMHV	Model 3	-0.079232	0.0368166	0.0313916	-0.151391	-0.00707281	Meta-analysis
JC (VP1)	Seroreactivity tertiles (60+)	WMHV	Model 1	0.0338521	0.0804074	0.67375	-0.123744	0.191448	Meta-analysis
JC (VP1)	Seroreactivity tertiles (60+)	WMHV	Model 2	0.0865171	0.110988	0.435675	-0.131015	0.30405	Meta-analysis
JC (VP1)	Seroreactivity tertiles (60+)	WMHV	Model 3	0.0664368	0.136067	0.625362	-0.200249	0.333123	Meta-analysis
MCV (VP1)	Seroreactivity tertiles (60+)	WMHV	Model 1	0.0573587	0.0456686	0.209124	-0.0321501	0.146868	Meta-analysis
MCV (VP1)	Seroreactivity tertiles (60+)	WMHV	Model 2	0.0306896	0.0422841	0.467964	-0.0521857	0.113565	Meta-analysis
MCV (VP1)	Seroreactivity tertiles (60+)	WMHV	Model 3	0.0276745	0.0427683	0.51758	-0.0561498	0.111499	Meta-analysis
Tg (p22)	Seroreactivity tertiles (60+)	WMHV	Model 1	0.0625693	0.168167	0.709843	-0.267031	0.39217	Meta-analysis
Tg (p22)	Seroreactivity tertiles (60+)	WMHV	Model 2	0.0535497	0.115265	0.642233	-0.172365	0.279465	Meta-analysis
Tg (p22)	Seroreactivity tertiles (60+)	WMHV	Model 3	0.0649905	0.132233	0.623085	-0.194182	0.324163	Meta-analysis
Hp (CagA)	Seroreactivity tertiles (60+)	WMHV	Model 1	0.167698	0.244327	0.492482	-0.311174	0.64657	Meta-analysis
Hp (CagA)	Seroreactivity tertiles (60+)	WMHV	Model 2	0.273357	0.285349	0.338075	-0.285916	0.83263	Meta-analysis
Hp (CagA)	Seroreactivity tertiles (60+)	WMHV	Model 3	0.0924949	0.299651	0.757568	-0.49481	0.6798	Meta-analysis
Ct (pGP3)	Seroreactivity tertiles (60+)	WMHV	Model 1	0.177706	0.068002	0.00896847	0.044425	0.310988	Meta-analysis
Ct (pGP3)	Seroreactivity tertiles (60+)	WMHV	Model 2	0.0856222	0.0619803	0.167143	-0.0358569	0.207101	Meta-analysis
Ct (pGP3)	Seroreactivity tertiles (60+)	WMHV	Model 3	0.0851216	0.0636786	0.181308	-0.0396862	0.209929	Meta-analysis

## Sheet: Serostatus-Alternate
pathogen	analysis	outcome	model	beta	std.error	p.value	ci_lower	ci_upper	study
HPV16	Serostatus (alt definition)	Brain volume	Model 1	7.53058	7.0297	0.28466	-6.24763	21.3088	NSHD
Ct	Serostatus (alt definition)	Brain volume	Model 1	2.04538	3.61945	0.572297	-5.04875	9.13951	NSHD
Hp	Serostatus (alt definition)	Brain volume	Model 1	1.98729	3.34391	0.552624	-4.56677	8.54135	NSHD
HPV16	Serostatus (alt definition)	Brain volume	Model 2	11.8021	6.73002	0.0802105	-1.3887	24.993	NSHD
Ct	Serostatus (alt definition)	Brain volume	Model 2	1.49175	3.47083	0.667561	-5.31107	8.29458	NSHD
Hp	Serostatus (alt definition)	Brain volume	Model 2	2.37847	3.20627	0.458607	-3.90582	8.66275	NSHD
HPV16	Serostatus (alt definition)	Brain volume	Model 3	12.3673	6.57629	0.0607297	-0.522222	25.2568	NSHD
Ct	Serostatus (alt definition)	Brain volume	Model 3	1.4697	3.41037	0.666729	-5.21463	8.15403	NSHD
Hp	Serostatus (alt definition)	Brain volume	Model 3	2.73684	3.19049	0.391492	-3.51652	8.99021	NSHD
HPV16	Serostatus (alt definition)	Hippocampal volume	Model 1	0.0228727	0.146083	0.875655	-0.26345	0.309196	NSHD
Ct	Serostatus (alt definition)	Hippocampal volume	Model 1	-0.0700345	0.0750693	0.351381	-0.21717	0.0771013	NSHD
Hp	Serostatus (alt definition)	Hippocampal volume	Model 1	0.124291	0.069168	0.0730484	-0.0112778	0.259861	NSHD
HPV16	Serostatus (alt definition)	Hippocampal volume	Model 2	0.00728754	0.145476	0.960071	-0.277846	0.292421	NSHD
Ct	Serostatus (alt definition)	Hippocampal volume	Model 2	-0.0472291	0.0747384	0.527775	-0.193716	0.0992581	NSHD
Hp	Serostatus (alt definition)	Hippocampal volume	Model 2	0.128234	0.0688241	0.063121	-0.00666082	0.26313	NSHD
HPV16	Serostatus (alt definition)	Hippocampal volume	Model 3	0.0462187	0.146913	0.753224	-0.241731	0.334168	NSHD
Ct	Serostatus (alt definition)	Hippocampal volume	Model 3	-0.0557825	0.0758317	0.462385	-0.204413	0.0928475	NSHD
Hp	Serostatus (alt definition)	Hippocampal volume	Model 3	0.102457	0.0708557	0.148933	-0.0364196	0.241335	NSHD
HPV16	Serostatus (alt definition)	WMHV	Model 1	0.00277676	0.29733	0.992553	-0.57999	0.585543	NSHD
Ct	Serostatus (alt definition)	WMHV	Model 1	-0.124993	0.148421	0.40019	-0.415898	0.165912	NSHD
Hp	Serostatus (alt definition)	WMHV	Model 1	0.0986994	0.134336	0.462927	-0.1646	0.361999	NSHD
HPV16	Serostatus (alt definition)	WMHV	Model 2	0.0402768	0.294627	0.891331	-0.537192	0.617745	NSHD
Ct	Serostatus (alt definition)	WMHV	Model 2	-0.176819	0.14695	0.229569	-0.464842	0.111204	NSHD
Hp	Serostatus (alt definition)	WMHV	Model 2	0.0924676	0.133155	0.487803	-0.168517	0.353452	NSHD
HPV16	Serostatus (alt definition)	WMHV	Model 3	0.089593	0.295739	0.762088	-0.490056	0.669242	NSHD
Ct	Serostatus (alt definition)	WMHV	Model 3	-0.184228	0.148459	0.215358	-0.475208	0.106752	NSHD
Hp	Serostatus (alt definition)	WMHV	Model 3	0.0742469	0.136813	0.587647	-0.193907	0.3424	NSHD
HPV16	Serostatus (alt definition)	Brain volume	Model 1	0.680449	3.02186	0.82188	-5.2424	6.6033	SABRE
Ct	Serostatus (alt definition)	Brain volume	Model 1	-1.75164	1.33238	0.188861	-4.3631	0.859823	SABRE
Hp	Serostatus (alt definition)	Brain volume	Model 1	-1.05741	1.32581	0.425278	-3.65599	1.54117	SABRE
HPV16	Serostatus (alt definition)	Brain volume	Model 2	0.24577	2.59183	0.924469	-4.83421	5.32575	SABRE
Ct	Serostatus (alt definition)	Brain volume	Model 2	-0.632302	1.28371	0.622413	-3.14838	1.88378	SABRE
Hp	Serostatus (alt definition)	Brain volume	Model 2	0.612284	1.16931	0.600629	-1.67956	2.90413	SABRE
HPV16	Serostatus (alt definition)	Brain volume	Model 3	0.168096	2.57056	0.947872	-4.8702	5.20639	SABRE
Ct	Serostatus (alt definition)	Brain volume	Model 3	-0.104276	1.27366	0.934762	-2.60065	2.3921	SABRE
Hp	Serostatus (alt definition)	Brain volume	Model 3	1.37704	1.16676	0.238137	-0.909804	3.66388	SABRE
HPV16	Serostatus (alt definition)	Hippocampal volume	Model 1	-0.0451731	0.0702678	0.520426	-0.182898	0.0925518	SABRE
Ct	Serostatus (alt definition)	Hippocampal volume	Model 1	-0.0378078	0.0309894	0.222687	-0.0985471	0.0229315	SABRE
Hp	Serostatus (alt definition)	Hippocampal volume	Model 1	-0.00378363	0.0308412	0.90238	-0.0642324	0.0566652	SABRE
HPV16	Serostatus (alt definition)	Hippocampal volume	Model 2	-0.010456	0.0690756	0.879708	-0.145844	0.124932	SABRE
Ct	Serostatus (alt definition)	Hippocampal volume	Model 2	0.0130758	0.0342142	0.702396	-0.053984	0.0801356	SABRE
Hp	Serostatus (alt definition)	Hippocampal volume	Model 2	0.0115806	0.0311655	0.710266	-0.0495037	0.0726649	SABRE
HPV16	Serostatus (alt definition)	Hippocampal volume	Model 3	-0.0142471	0.069561	0.83775	-0.150587	0.122092	SABRE
Ct	Serostatus (alt definition)	Hippocampal volume	Model 3	0.0136121	0.0345301	0.693495	-0.0540669	0.081291	SABRE
Hp	Serostatus (alt definition)	Hippocampal volume	Model 3	0.0173066	0.0316246	0.584305	-0.0446776	0.0792908	SABRE
HPV16	Serostatus (alt definition)	WMHV	Model 1	0.268795	0.1209	0.0263786	0.0318297	0.50576	SABRE
Ct	Serostatus (alt definition)	WMHV	Model 1	0.122937	0.053347	0.0213618	0.0183769	0.227497	SABRE
Hp	Serostatus (alt definition)	WMHV	Model 1	0.093123	0.0531258	0.0798721	-0.0110035	0.197249	SABRE
HPV16	Serostatus (alt definition)	WMHV	Model 2	0.226079	0.108595	0.0375633	0.0132322	0.438925	SABRE
Ct	Serostatus (alt definition)	WMHV	Model 2	0.046485	0.0539526	0.389082	-0.0592621	0.152232	SABRE
Hp	Serostatus (alt definition)	WMHV	Model 2	0.0358496	0.0491494	0.465895	-0.0604831	0.132182	SABRE
HPV16	Serostatus (alt definition)	WMHV	Model 3	0.220312	0.108474	0.0424706	0.00770359	0.43292	SABRE
Ct	Serostatus (alt definition)	WMHV	Model 3	0.0580458	0.0540695	0.283241	-0.0479303	0.164022	SABRE
Hp	Serostatus (alt definition)	WMHV	Model 3	0.02382	0.0494651	0.630212	-0.0731317	0.120772	SABRE
Ct	Serostatus (alt definition)	Brain volume	Model 1	4.51285	2.25094	0.0452736	0.100996	8.9247	UKB
Hp	Serostatus (alt definition)	Brain volume	Model 1	-3.60196	2.89133	0.213506	-9.26896	2.06503	UKB
HPV16	Serostatus (alt definition)	Brain volume	Model 1	-1.96965	4.38422	0.653351	-10.5627	6.62342	UKB
Ct	Serostatus (alt definition)	Brain volume	Model 2	-0.899556	1.75046	0.60745	-4.33046	2.53135	UKB
Hp	Serostatus (alt definition)	Brain volume	Model 2	-2.59175	2.2925	0.258876	-7.08504	1.90154	UKB
HPV16	Serostatus (alt definition)	Brain volume	Model 2	1.69609	3.37071	0.614958	-4.91051	8.30268	UKB
[truncated: 48 more rows]

## Sheet: Seroreactivity-Alternate
antigen	analysis	outcome	model	beta	std.error	p.value	ci_lower	ci_upper	study
[truncated: 144 more rows]
